# Supplementary material for: A metabolomic approach to identifying platinum resistance in ovarian cancer
Source: J Ovarian Res. 2015 Mar 26;8:13. doi: 10.1186/s13048-015-0140-8 (PMC4396147; doi:10.1186/s13048-015-0140-8)
Supplement: Additional file 1: Table S1. — Spreadsheet file of all raw metabolite data. [file 13048_2015_140_MOESM1_ESM.xlsx]

## Sheet: Sig_PvalueT_05
MetabNum	BIOCHEMICAL.NAME	SUPER.PATHWAY	SUB.PATHWAY	CAS	PUBCHEM	KEGG	Group.HMDB	Change	MeanA2780	MeanC200	DiffA2780vC200	Fold_Change	Pval.T
M9153	glutathione, oxidized (GSSG)	Amino acid	Glutathione metabolism	103239-24-3;	6535911215652	C00127	HMDB03337	Down in A2780	4.53219	5.53914	1.00695	10.1613	2.53e-09
M9110	cystathionine	Amino acid	Cysteine, methionine, SAM, taurine metabolism	535-34-2;	4083111834	C02291	HMDB00099	Up in A2780	5.34941	4.38408	-0.965327	0.108311	6.5e-09
M9222	nicotinamide adenine dinucleotide (NAD+)	Cofactors and vitamins	Nicotinate and nicotinamide metabolism	53-84-9;	1.08977e+18	C00003	HMDB00902	Down in A2780	3.69525	4.22321	0.527956	3.37253	1.36e-08
M9125	docosadienoate (22:2n6)	Lipid	Long chain fatty acid	7370-49-2 ;	5282807	C16533		Up in A2780	4.38853	3.40047	-0.988061	0.102787	2.04e-08
M9121	dihomo-linoleate (20:2n6)	Lipid	Long chain fatty acid	2091-39-6;	6439848	C16525		Up in A2780	4.82375	3.9185	-0.905254	0.124379	2.95e-08
M9131	eicosenoate (20:1n9 or 11)	Lipid	Long chain fatty acid				HMDB02231	Up in A2780	5.22694	4.2487	-0.978241	0.105138	3.11e-08
M9288	uridine monophosphate (5' or 3')	Nucleotide	Pyrimidine metabolism, uracil containing	58-97-9;			HMDB00288	Down in A2780	3.57997	3.91305	0.333079	2.15317	8.41e-08
M9062	5-methylthioadenosine (MTA)	Amino acid	Polyamine metabolism	2457-80-9;	439176	C00170	HMDB01173	Up in A2780	3.98124	3.69297	-0.288266	0.514913	1.09e-07
M9294	xylonate	Carbohydrate	Nucleotide sugars, pentose metabolism	73686-31-7;	6602431	C05411		Down in A2780	1.64578	4.04561	2.39983	251.088	1.15e-07
M9154	glutathione, reduced (GSH)	Amino acid	Glutathione metabolism	70-18-8;	124886	C00051	HMDB00125	Down in A2780	5.19958	6.31801	1.11843	13.135	1.23e-07
M9229	ornithine	Amino acid	Urea cycle; arginine-, proline-, metabolism	3184-13-2;	6262	C00077	HMDB03374	Down in A2780	4.57893	5.23616	0.657226	4.54178	1.7e-07
M9114	cysteinylglycine	Peptide	Dipeptide	19246-18-5;	65270	C01419	HMDB00078	Down in A2780	4.21876	5.77278	1.55402	35.8113	2.48e-07
M9148	glucose-6-phosphate (G6P)	Carbohydrate	Glycolysis, gluconeogenesis, pyruvate metabolism	103192-55-8;		C00668	HMDB01401	Up in A2780	4.87691	1.64578	-3.23113	0.000587318	3.38e-07
M9004	10-nonadecenoate (19:1n9)	Lipid	Long chain fatty acid	73033-09-7;	5312513			Up in A2780	4.36131	3.53816	-0.823147	0.150263	3.39e-07
M9254	S-adenosylhomocysteine (SAH)	Amino acid	Cysteine, methionine, SAM, taurine metabolism	979-92-0;		C00021	HMDB00939	Down in A2780	2.58185	2.88534	0.303491	2.01137	3.66e-07
M9138	fructose	Carbohydrate	Fructose, mannose, galactose, starch, and sucrose metabolism	57-48-7;	5984	C00095	HMDB00660	Up in A2780	4.45632	1.64578	-2.81053	0.00154691	3.79e-07
M9105	citrate	Energy	Krebs cycle	77-92-9;	311	C00158	HMDB00094	Down in A2780	3.83481	4.35531	0.520498	3.31511	5.16e-07
M9135	erythronate*	Carbohydrate	Aminosugars metabolism	88759-55-1;	2781043		HMDB00613	Down in A2780	3.91845	4.64583	0.727386	5.33809	7.82e-07
M9063	5-oxoproline	Amino acid	Glutathione metabolism	98-79-3;	7405	C01879	HMDB00267	Up in A2780	4.14842	3.80557	-0.342848	0.4541	9.35e-07
M9198	malate	Energy	Krebs cycle	6915-15-7;	525	C00149	HMDB00156	Up in A2780	5.36667	4.82631	-0.540352	0.288169	1.18e-06
M9116	cytidine	Nucleotide	Pyrimidine metabolism, cytidine containing	65-46-3;	6175	C00475	HMDB00089	Down in A2780	1.64578	3.59828	1.9525	89.6397	1.31e-06
M9231	palmitate (16:0)	Lipid	Long chain fatty acid	57-10-3;	985	C00249	HMDB00220	Up in A2780	5.62284	5.30499	-0.317847	0.481009	1.48e-06
M9133	erucate (22:1n9)	Lipid	Long chain fatty acid	112-86-7;	8216	C08316	HMDB02068	Up in A2780	4.46653	3.71888	-0.747652	0.178792	1.64e-06
M9158	glycerol 3-phosphate (G3P)	Lipid	Glycerolipid metabolism	29849-82-9;	754	C00093	HMDB00126	Down in A2780	4.67711	5.16808	0.490965	3.09717	1.84e-06
M9143	gamma-glutamylglutamine	Peptide	gamma-glutamyl	10148-81-9;	150914		HMDB11738	Up in A2780	4.0338	3.3273	-0.706497	0.196563	2.21e-06
M9112	cysteine sulfinic acid	Amino acid	Cysteine, methionine, SAM, taurine metabolism	207121-48-0;	1093924855	C00606	HMDB00996	Up in A2780	3.50912	1.64578	-1.86333	0.0136982	2.41e-06
M9265	stearate (18:0)	Lipid	Long chain fatty acid	57-11-4;	5281	C01530	HMDB00827	Up in A2780	5.59902	5.27458	-0.324446	0.473755	2.49e-06
M9075	adenylosuccinate	Nucleotide	Purine metabolism, adenine containing	19046-78-7;	195	C03794	HMDB00536	Down in A2780	1.64578	2.8413	1.19552	15.6861	2.82e-06
M9050	2-palmitoylglycerol (2-monopalmitin)	Lipid	Monoacylglycerol	23470-00-0;	123409			Up in A2780	4.71823	4.35205	-0.366175	0.430354	3.66e-06
M9246	putrescine	Amino acid	Polyamine metabolism	110-60-1;		C00134	HMDB01414	Down in A2780	3.96735	5.07483	1.10748	12.808	4.06e-06
M9053	3-(4-hydroxyphenyl)lactate	Amino acid	Phenylalanine & tyrosine metabolism	6482-98-0;	9378	C03672	HMDB00755	Down in A2780	2.67088	3.09779	0.426911	2.67246	4.46e-06
M9122	dihomo-linolenate (20:3n3 or n6)	Lipid	Essential fatty acid	17046-59-2 ;	5312529	C03242	HMDB02925	Up in A2780	4.12761	3.57989	-0.54772	0.283322	4.68e-06
M9250	ribitol	Carbohydrate	Nucleotide sugars, pentose metabolism	488-81-3;		C00474	HMDB00508	Down in A2780	4.14537	4.62805	0.482682	3.03866	5.24e-06
M9142	gamma-glutamylglutamate	Peptide	gamma-glutamyl	1116-22-9;	92865			Up in A2780	4.02397	3.54012	-0.483849	0.328209	5.89e-06
M9085	arginine	Amino acid	Urea cycle; arginine-, proline-, metabolism	1119-34-2;	5246487232	C00062	HMDB00517	Up in A2780	4.59098	4.03261	-0.558374	0.276456	6.06e-06
M9200	margarate (17:0)	Lipid	Long chain fatty acid	506-12-7;	10465		HMDB02259	Up in A2780	4.20537	3.90923	-0.296139	0.505662	8.24e-06
M9195	linoleate (18:2n6)	Lipid	Essential fatty acid	60-33-3;	5280450	C01595	HMDB00673	Up in A2780	4.755	4.3921	-0.3629	0.433611	1.09e-05
M9156	glycerol	Lipid	Glycerolipid metabolism	56-81-5;	753	C00116	HMDB00131	Up in A2780	3.29854	3.00274	-0.295803	0.506054	1.34e-05
M9236	phenol red	Xenobiotics	Chemical	143-74-8;	4766	C12600		Up in A2780	3.44975	3.17058	-0.279164	0.525818	1.37e-05
M9180	Isobar: UDP-acetylglucosamine, UDP-acetylgalactosamine	Carbohydrate	Aminosugars metabolism					Up in A2780	4.22629	3.71811	-0.508186	0.310323	1.38e-05
M9139	fructose-6-phosphate	Carbohydrate	Glycolysis, gluconeogenesis, pyruvate metabolism	103213-47-4;		C05345	HMDB00124	Up in A2780	4.16911	1.64578	-2.52332	0.00299694	1.56e-05
M9206	myristate (14:0)	Lipid	Long chain fatty acid	544-63-8;	11005	C06424	HMDB00806	Up in A2780	4.65654	4.43478	-0.221752	0.600133	1.59e-05
M9037	2-hydroxyglutarate	Lipid	Fatty acid, dicarboxylate	40951-21-1;	43	C02630	HMDB00606	Up in A2780	4.61053	3.90444	-0.706089	0.196748	1.7e-05
M9201	mead acid (20:3n9)	Lipid	Long chain fatty acid	20590-32-3;	5312531		HMDB10378	Down in A2780	3.95031	4.45997	0.509653	3.23335	1.7e-05
M9190	laurate (12:0)	Lipid	Medium chain fatty acid	143-07-7;	3893	C02679	HMDB00638	Up in A2780	4.12758	3.95696	-0.170618	0.675122	1.9e-05
M9214	N-acetylglutamate	Amino acid	Glutamate metabolism	5817-08-3;	1549099	C00624	HMDB01138	Down in A2780	3.88721	4.25745	0.37025	2.34558	2.1e-05
M9083	arabonate	Cofactors and vitamins	Ascorbate and aldarate metabolism	7643-75-7;	122045		HMDB00539	Down in A2780	1.64578	3.58863	1.94285	87.6695	2.15e-05
M9211	N-acetylaspartate (NAA)	Amino acid	Alanine and aspartate metabolism	997-55-7;997-55-7 ;	65065	C01042	HMDB00812	Down in A2780	4.34874	4.53269	0.183953	1.5274	2.34e-05
M9260	sorbitol	Carbohydrate	Fructose, mannose, galactose, starch, and sucrose metabolism	6706-59-8;	107428	C00794	HMDB00247	Up in A2780	4.37698	3.65877	-0.718202	0.191337	2.61e-05
M9268	succinate	Energy	Krebs cycle	110-15-6;	1110	C00042	HMDB00254	Down in A2780	3.87803	4.13624	0.25821	1.81222	2.94e-05
M9003	10-heptadecenoate (17:1n7)	Lipid	Long chain fatty acid	29743-97-3;	5312435			Up in A2780	4.26693	3.93655	-0.330388	0.467318	3.39e-05
M9232	palmitoleate (16:1n7)	Lipid	Long chain fatty acid	373-49-9;	445638	C08362	HMDB03229	Up in A2780	4.84404	4.52645	-0.317588	0.481296	3.45e-05
M9227	oleate (18:1n9)	Lipid	Long chain fatty acid	112-80-1;	445639	C00712	HMDB00207	Up in A2780	5.47067	5.19341	-0.277261	0.528128	3.49e-05
M9086	argininosuccinate	Amino acid	Urea cycle; arginine-, proline-, metabolism	156637-58-0;	828	C03406	HMDB00052	Up in A2780	3.14862	1.64578	-1.50283	0.031417	3.81e-05
M9220	N-formylmethionine	Amino acid	Cysteine, methionine, SAM, taurine metabolism	4289-98-9;	439750	C03145	HMDB01015	Down in A2780	2.67823	3.1902	0.511967	3.25062	4.55e-05
M9212	N-acetyl-aspartyl-glutamate (NAAG)	Amino acid	Glutamate metabolism	3106-85-2;	5255	C12270	HMDB01067	Up in A2780	4.88145	4.60728	-0.274174	0.531896	4.89e-05
M9011	1-methylnicotinamide	Cofactors and vitamins	Nicotinate and nicotinamide metabolism	1005-24-9;		C02918	HMDB00699	Down in A2780	1.64578	3.1913	1.54551	35.1167	5.29e-05
M9157	glycerol 2-phosphate	Xenobiotics	Chemical	819-83-0;	2526	C02979	HMDB02520	Down in A2780	3.87333	4.40089	0.527568	3.36952	5.64e-05
M9218	N-acetylserine	Amino acid	Glycine, serine and threonine metabolism	97-14-3;	65249		HMDB02931	Down in A2780	4.31409	4.56404	0.249952	1.77808	5.68e-05
M9287	uridine 5'-triphosphate (UTP)	Nucleotide	Pyrimidine metabolism, uracil containing	19817-92-6;	6133	C00075	HMDB00285	Up in A2780	4.00028	2.68322	-1.31706	0.0481881	5.84e-05
M9127	docosapentaenoate (n3 DPA; 22:5n3)	Lipid	Essential fatty acid	2234-74-4 ;		C16513	HMDB01976	Up in A2780	4.91317	4.44145	-0.471714	0.33751	5.98e-05
M9040	2-linoleoylglycerophosphocholine*	Lipid	Lysolipid					Up in A2780	4.32903	3.24786	-1.08116	0.0829541	6.8e-05
M9069	adenosine	Nucleotide	Purine metabolism, adenine containing	58-61-7;	60961	C00212	HMDB00050	Down in A2780	4.03299	4.53145	0.498465	3.15112	7.22e-05
M9047	2-oleoylglycerophosphoinositol*	Lipid	Lysolipid					Down in A2780	1.64578	2.62101	0.975223	9.44545	7.42e-05
M9262	spermine	Amino acid	Polyamine metabolism	71-44-3;	1103	C00750	HMDB01256	Up in A2780	3.85125	1.64578	-2.20547	0.00623062	7.95e-05
M9266	stearoyl sphingomyelin	Lipid	Sphingolipid	85187-10-6;85187-10-6;	6453725	C00550	HMDB01348	Up in A2780	4.79275	4.14392	-0.648825	0.224479	7.99e-05
M9234	palmitoylcarnitine	Lipid	Carnitine metabolism	6865-14-1;	461	C02990	HMDB00222	Up in A2780	5.24717	4.61011	-0.63706	0.230643	8.03e-05
M9178	Isobar: fructose 1,6-diphosphate, glucose 1,6-diphosphate, myo-inositol 1,4 or 1,3-diphosphate	Carbohydrate	Glycolysis, gluconeogenesis, pyruvate metabolism					Up in A2780	2.95828	1.64578	-1.31249	0.0486974	8.34e-05
M9221	nicotinamide	Cofactors and vitamins	Nicotinate and nicotinamide metabolism	98-92-0;	936	C00153	HMDB01406	Up in A2780	4.84011	4.43286	-0.407251	0.391515	8.38e-05
M9286	uridine 5'-diphosphate (UDP)	Nucleotide	Pyrimidine metabolism, uracil containing	21931-53-3;	6031	C00015	HMDB00295	Up in A2780	3.80549	3.26445	-0.541038	0.287715	9e-05
M9292	xanthine	Nucleotide	Purine metabolism, (hypo)xanthine/inosine containing	69-89-6;	1188	C00385	HMDB00292	Down in A2780	1.64578	2.92191	1.27613	18.8854	0.000101263
M9058	4-guanidinobutanoate	Amino acid	Guanidino and acetamido metabolism	463-003;463-00-3;	500	C01035	HMDB03464	Up in A2780	3.74107	3.43354	-0.307524	0.492579	0.000104455
M9151	glutamine	Amino acid	Glutamate metabolism	56-85-9;	5961	C00064	HMDB00641	Up in A2780	5.08674	4.7786	-0.308134	0.491888	0.000105288
M9113	cysteine-glutathione disulfide	Amino acid	Glutathione metabolism	13081-14-6;	4247235		HMDB00656	Up in A2780	3.97868	3.25764	-0.721039	0.190091	0.000110848
M9074	adenosine 5'-monophosphate (AMP)	Nucleotide	Purine metabolism, adenine containing	149022-20-8;	15938965	C00020	HMDB00045	Down in A2780	5.2829	5.66241	0.379512	2.39614	0.000115021
M9187	kynurenine	Amino acid	Tryptophan metabolism	2922-83-0;	1611666971029	C00328	HMDB00684	Up in A2780	3.68401	3.19548	-0.488531	0.32469	0.000119149
M9007	1-arachidonoylglycerophosphoinositol*	Lipid	Lysolipid					Down in A2780	1.64578	2.97567	1.32989	21.374	0.000134974
M9267	stearoylcarnitine	Lipid	Carnitine metabolism	18822-91-8;			HMDB00848	Up in A2780	4.89824	4.14769	-0.750547	0.177604	0.000138902
M9055	3'-dephosphocoenzyme A	Cofactors and vitamins	Pantothenate and CoA metabolism	3633-59-8;	444485	C00882	HMDB01373	Down in A2780	1.64578	2.47536	0.829573	6.75419	0.000162532
M9115	cystine	Amino acid	Cysteine, methionine, SAM, taurine metabolism	56-89-3;	595	C00491	HMDB00192	Up in A2780	3.80296	1.64578	-2.15718	0.00696345	0.000163896
M9005	17-methylstearate	Lipid	Fatty acid, branched	2724-59-6;	3083779			Up in A2780	3.27356	2.95278	-0.320775	0.477777	0.000197143
M9261	spermidine	Amino acid	Polyamine metabolism	124-20-9;	1102	C00315	HMDB01257	Up in A2780	4.46039	4.17145	-0.288934	0.514122	0.000211693
M9072	adenosine 5'-diphosphate (ADP)	Nucleotide	Purine metabolism, adenine containing	20398-34-9;	6022	C00008	HMDB01341	Up in A2780	4.10784	3.71086	-0.396977	0.400888	0.000271693
M9219	N-acetylthreonine	Amino acid	Glycine, serine and threonine metabolism	17093-74-2;	4651717	C01118		Down in A2780	3.06124	3.23102	0.169776	1.47835	0.000281776
M9275	trans-4-hydroxyproline	Amino acid	Urea cycle; arginine-, proline-, metabolism	51-35-4;	58106971053	C01157	HMDB00725	Down in A2780	5.43183	5.58484	0.153005	1.42235	0.000386196
M9123	dihydroxyacetone phosphate (DHAP)	Carbohydrate	Glycolysis, gluconeogenesis, pyruvate metabolism	102783-56-2;	4643300	C00111	HMDB01473	Up in A2780	3.75412	1.64578	-2.10834	0.00779227	0.000392089
M9225	nonadecanoate (19:0)	Lipid	Long chain fatty acid	646-30-0;	12591	C16535	HMDB00772	Up in A2780	3.37088	3.12622	-0.244657	0.569303	0.000397857
M9179	Isobar: ribulose 5-phosphate, xylulose 5-phosphate	Carbohydrate	Nucleotide sugars, pentose metabolism					Down in A2780	4.2903	4.85075	0.560449	3.63454	0.000408301
M9128	docosapentaenoate (n6 DPA; 22:5n6)	Lipid	Essential fatty acid	25182-74-5;	6441454	C16513	HMDB13123	Down in A2780	3.98611	4.43355	0.44744	2.80182	0.00046653
M9203	methionine	Amino acid	Cysteine, methionine, SAM, taurine metabolism	63-68-3;	69920876137	C00073	HMDB00696	Up in A2780	4.65426	4.42566	-0.228597	0.59075	0.000613362
M9098	caprate (10:0)	Lipid	Medium chain fatty acid	112-37-8;	2969	C01571	HMDB00511	Up in A2780	3.06761	2.78742	-0.280182	0.524587	0.000644549
M9120	deoxycarnitine	Lipid	Carnitine metabolism	6249-56-5;	725	C01181	HMDB01161	Up in A2780	3.89598	3.66811	-0.227873	0.591735	0.000645316
M9217	N-acetylneuraminate	Carbohydrate	Aminosugars metabolism	131-48-6;		C00270	HMDB00230	Up in A2780	4.8824	4.62679	-0.255611	0.555122	0.000653781
M9281	UDP-glucuronate	Carbohydrate	Nucleotide sugars, pentose metabolism	28053-08-9;63700-19-6;	17473	C00167	HMDB00935	Up in A2780	4.3361	4.11046	-0.225643	0.594782	0.000655808
M9082	arabitol	Carbohydrate	Nucleotide sugars, pentose metabolism	7643-75-6;	94154	C00474	HMDB01851	Down in A2780	3.26118	3.73647	0.475296	2.98742	0.000693228
M9071	adenosine 3'-monophosphate (3'-AMP)	Nucleotide	Purine metabolism, adenine containing	84-21-9;	15938966	C01367	HMDB03540	Up in A2780	3.91282	3.55358	-0.359235	0.437285	0.000743565
M9029	2-aminopentanoate	Amino acid	Lysine metabolism	760-78-1;	5255804824	C01826		Down in A2780	3.70829	3.92377	0.21548	1.6424	0.000846842
M9196	linolenate [alpha or gamma; (18:3n3 or 6)]	Lipid	Essential fatty acid			C06427	HMDB01388	Down in A2780	3.39968	3.64906	0.249381	1.77575	0.000880093
M9134	erythritol	Xenobiotics	Sugar, sugar substitute, starch	149-32-6;		C00503	HMDB02994	Down in A2780	4.3817	4.58587	0.204172	1.60019	0.00102615
M9104	cis-vaccenate (18:1n7)	Lipid	Long chain fatty acid	506-17-2;	5282761	C08367		Up in A2780	5.04135	4.81552	-0.225831	0.594523	0.00107903
M9096	butyrylcarnitine	Lipid	Fatty acid metabolism (also BCAA metabolism)	25576-40-3;	213144			Down in A2780	3.52897	3.85993	0.330962	2.14271	0.00114594
M9177	inositol 1-phosphate (I1P)	Lipid	Inositol metabolism	106032-59-1;		C04006	HMDB00213	Up in A2780	4.78839	4.53695	-0.251443	0.560475	0.00143552
M9233	palmitoyl sphingomyelin	Lipid	Sphingolipid		9939941			Up in A2780	5.87639	5.72352	-0.152872	0.703279	0.00155269
M9243	phosphoethanolamine	Lipid	Glycerolipid metabolism	1071-23-4;	52323241015	C00346	HMDB00224	Down in A2780	3.80828	4.59533	0.787052	6.12423	0.00185502
M9245	propionylcarnitine	Lipid	Fatty acid metabolism (also BCAA metabolism)	17298-37-2 ;	107738	C03017	HMDB00824	Down in A2780	3.43552	3.74787	0.31235	2.05282	0.00199977
M9045	2-oleoylglycerophosphocholine*	Lipid	Lysolipid					Up in A2780	4.93176	4.22153	-0.710223	0.194884	0.00250411
M9103	choline phosphate	Lipid	Glycerolipid metabolism	72556-74-2;	135437	C00588		Down in A2780	4.908	5.07274	0.164749	1.46133	0.00253973
M9078	alanine	Amino acid	Alanine and aspartate metabolism	56-41-7;	59507311724	C00041	HMDB00161	Down in A2780	6.41592	6.62079	0.204865	1.60275	0.00266262
M9079	alanylleucine	Peptide	Dipeptide	1638-60-4;	259583			Up in A2780	3.33933	2.03538	-1.30395	0.0496645	0.00278889
M9008	1-docosahexaenoylglycerophosphocholine*	Lipid	Lysolipid					Up in A2780	3.32698	1.88985	-1.43714	0.0365479	0.0028347
M9209	N6-methyladenosine	Nucleotide	Purine metabolism, adenine containing	1867-73-8;	102175		HMDB04044	Down in A2780	1.87403	3.32877	1.45474	28.4931	0.00284175
M9173	hypotaurine	Amino acid	Cysteine, methionine, SAM, taurine metabolism	300-84-5;	107812	C00519	HMDB00965	Up in A2780	4.88889	4.65949	-0.229396	0.589663	0.00335966
M9034	2-docosahexaenoylglycerophosphoethanolamine*	Lipid	Lysolipid					Down in A2780	4.04684	4.57274	0.5259	3.35661	0.00348766
M9291	valylglycine	Peptide	Dipeptide	686-43-1;	136487			Up in A2780	3.34265	2.91455	-0.4281	0.373165	0.00353428
M9256	scyllo-inositol	Lipid	Inositol metabolism	488-59-5;		C06153	HMDB06088	Down in A2780	4.20005	4.47534	0.27529	1.88491	0.00373485
M9136	ethanolamine	Lipid	Glycerolipid metabolism	141-43-5;		C00189	HMDB00149	Down in A2780	4.38669	4.90956	0.522873	3.33329	0.00378882
M9095	betaine	Amino acid	Glycine, serine and threonine metabolism	107-43-7;	247	C00719	HMDB00043	Up in A2780	3.91475	3.72896	-0.185785	0.651951	0.00383535
M9028	2-aminobutyrate	Amino acid	Butanoate metabolism	1492-24-6;	4396916971251	C02261	HMDB00650	Down in A2780	4.1606	4.49125	0.330652	2.14117	0.00385757
M9248	pyrophosphate (PPi)	Energy	Oxidative phosphorylation	1466-09-3;2466-09-3;	644102	C00013	HMDB00250	Up in A2780	5.29358	4.83218	-0.461397	0.345623	0.00401966
M9107	coenzyme A	Cofactors and vitamins	Pantothenate and CoA metabolism	85-61-0;18439-24-2;	317	C00010	HMDB01423	Down in A2780	3.39446	3.60642	0.211963	1.62916	0.00416491
M9270	thiamin (Vitamin B1)	Cofactors and vitamins	Thiamine metabolism	59-43-8;		C00378		Up in A2780	3.39694	3.17644	-0.220502	0.601864	0.00435232
M9264	sphingosine	Lipid	Sphingolipid	123-78-4;	5353955	C00319	HMDB00252	Up in A2780	4.58772	4.0963	-0.491418	0.322538	0.00436103
M9192	leucylglutamate	Peptide	Dipeptide		52595895259590			Up in A2780	3.37501	2.20619	-1.16882	0.0677923	0.00451946
M9274	thymidine 5'-monophosphate	Nucleotide	Pyrimidine metabolism, thymine containing	33430-62-5;		C00364	HMDB01227	Down in A2780	1.84943	2.99963	1.1502	14.1318	0.00465276
M9252	ribose	Carbohydrate	Nucleotide sugars, pentose metabolism	50-69-1;	5311110	C00121	HMDB00283	Down in A2780	4.23362	4.67442	0.440799	2.7593	0.00553679
M9141	gamma-aminobutyrate (GABA)	Amino acid	Glutamate metabolism	56-12-2;	6992099119	C00334	HMDB00112	Down in A2780	3.18271	3.64781	0.465101	2.9181	0.00586825
M9172	hydroxyisovaleroyl carnitine	Amino acid	Valine, leucine and isoleucine metabolism	99159-87-2;				Down in A2780	3.12585	3.48895	0.3631	2.30728	0.00609276
M9130	eicosapentaenoate (EPA; 20:5n3)	Lipid	Essential fatty acid	10-2005-9;10417-94-4;	446284	C06428	HMDB01999	Up in A2780	4.51005	4.35088	-0.159166	0.69316	0.00701736
M9284	urea	Amino acid	Urea cycle; arginine-, proline-, metabolism	57-13-6;	117616150869	C00086	HMDB00294	Up in A2780	6.1062	5.97865	-0.12755	0.745504	0.00704562
M9247	pyroglutamine*	Amino acid	Glutamate metabolism	2353-44-8;	134508			Up in A2780	3.75017	3.44198	-0.308198	0.491816	0.0073612
M9189	lactose	Carbohydrate	Fructose, mannose, galactose, starch, and sucrose metabolism	5965-66-2;	6134	C00243	HMDB00186	Up in A2780	5.63309	5.00766	-0.625428	0.236904	0.00738788
M9269	taurine	Amino acid	Cysteine, methionine, SAM, taurine metabolism	107-35-7;	11234068592	C00245	HMDB00251	Up in A2780	4.09768	3.76191	-0.335776	0.461556	0.00742975
M9038	2-hydroxypalmitate	Lipid	Fatty acid, monohydroxy	764-67-0;	92836			Up in A2780	3.83602	3.53634	-0.299686	0.50155	0.00757669
M9061	5-methyltetrahydrofolate (5MeTHF)	Cofactors and vitamins	Folate metabolism	68703-91-3;68792-52-9;	146	C00440	HMDB01396	Up in A2780	2.65152	2.52468	-0.126847	0.746712	0.00764676
M9084	arachidonate (20:4n6)	Lipid	Long chain fatty acid	506-32-1;	444899	C00219	HMDB01043	Up in A2780	5.34728	5.14835	-0.198932	0.632511	0.00802817
M9054	3-dehydrocarnitine*	Lipid	Carnitine metabolism	10457-99-5;	6991982	C02636	HMDB12154	Up in A2780	3.48647	3.31638	-0.170096	0.675934	0.00817806
M9048	2-palmitoleoylglycerophosphocholine*	Lipid	Lysolipid					Up in A2780	4.35919	4.0187	-0.340491	0.456572	0.00931895
M9140	fumarate	Energy	Krebs cycle	100-17-8;		C00122	HMDB00134	Down in A2780	4.42218	4.55852	0.136336	1.36879	0.00963519
M9159	glycerophosphorylcholine (GPC)	Lipid	Glycerolipid metabolism	28319-77-9;	657272	C00670	HMDB00086	Down in A2780	5.09123	5.2652	0.173975	1.49271	0.00966013
M9228	oleoylcarnitine	Lipid	Carnitine metabolism	38677-66-6;			HMDB05065	Up in A2780	5.45826	5.12838	-0.329877	0.467868	0.00984378
M9162	glycylleucine	Peptide	Dipeptide	869-19-2;	928431548899	C02155	HMDB00759	Up in A2780	3.27807	2.97438	-0.303691	0.496946	0.0098451
M9094	beta-hydroxyisovalerate	Amino acid	Valine, leucine and isoleucine metabolism	625-08-1;	69362		HMDB00754	Down in A2780	2.03663	3.10929	1.07266	11.8212	0.0104914
M9126	docosahexaenoate (DHA; 22:6n3)	Lipid	Essential fatty acid	6217-54-5;	445580	C06429	HMDB02183	Up in A2780	5.01893	4.86264	-0.156299	0.697751	0.0106328
M9087	asparagine	Amino acid	Alanine and aspartate metabolism	70-47-3;	62676992089	C00152	HMDB00168	Up in A2780	5.36725	5.18003	-0.187222	0.649797	0.0106354
M9101	cholesterol	Lipid	Sterol/Steroid	57-88-5;	6432564	C00187	HMDB00067	Up in A2780	6.13353	6.03379	-0.0997413	0.794801	0.0111501
M9147	glucose 1-phosphate	Carbohydrate	Glycolysis, gluconeogenesis, pyruvate metabolism	56401-20-8;	65533	C00103	HMDB01586	Up in A2780	4.06219	3.84931	-0.212881	0.612519	0.0126803
M9088	aspartate	Amino acid	Alanine and aspartate metabolism	56-84-8;	5960	C00049	HMDB00191	Down in A2780	6.18844	6.33173	0.143291	1.39089	0.0133637
M9111	cysteine	Amino acid	Cysteine, methionine, SAM, taurine metabolism	52-90-4;56-89-3;	58626419722	C00097	HMDB00574	Up in A2780	5.59674	5.44942	-0.147318	0.712331	0.0152397
M9271	threitol	Carbohydrate	Nucleotide sugars, pentose metabolism	2418-52-2;	169019	C16884	HMDB04136	Down in A2780	1.64578	3.08457	1.43879	27.4654	0.0161998
M9184	isoleucylglycine	Peptide	Dipeptide	868-28-0;	342532			Up in A2780	3.12693	2.95643	-0.170501	0.675303	0.0164351
M9295	xylose	Carbohydrate	Nucleotide sugars, pentose metabolism	609-06-3;	95259	C00181	HMDB00098	Down in A2780	1.64578	3.06593	1.42015	26.3118	0.0166027
M9044	2-oleoylglycerol (2-monoolein)	Lipid	Monoacylglycerol	3443-84-3;	5319879			Up in A2780	3.02949	1.64578	-1.3837	0.0413331	0.0169817
M9183	isoleucylalanine	Peptide	Dipeptide	24787-73-3;	52460095246010			Up in A2780	2.88519	1.64578	-1.23941	0.0576227	0.017107
M9032	2-arachidonoylglycerophosphoinositol*	Lipid	Lysolipid					Down in A2780	1.64578	2.63157	0.98579	9.67809	0.017181
M9016	1-oleoylglycerophosphoinositol*	Lipid	Lysolipid					Down in A2780	1.64578	2.5691	0.923321	8.38148	0.0172366
M9165	guanine	Nucleotide	Purine metabolism, guanine containing	73-40-5;	764	C00242	HMDB00132	Up in A2780	4.0629	3.80404	-0.258859	0.550987	0.0172867
M9119	cytidine-5'-diphosphoethanolamine	Lipid	Glycerolipid metabolism	72842-05-8;	293	C00570	HMDB01564	Down in A2780	2.35957	3.50048	1.14091	13.8328	0.0173819
M9185	isoleucylthreonine	Peptide	Dipeptide					Up in A2780	2.79758	1.64578	-1.1518	0.0705017	0.0181315
M9070	adenosine 2'-monophosphate (2'-AMP)	Nucleotide	Purine metabolism, adenine containing	130-49-4;		C00946	HMDB11617	Up in A2780	2.26481	1.64578	-0.619022	0.240424	0.0183068
M9077	agmatine	Amino acid	Polyamine metabolism	2482-00-0;	199	C00179	HMDB01432	Down in A2780	1.64578	3.62901	1.98322	96.2109	0.0183963
M9182	isoleucine	Amino acid	Valine, leucine and isoleucine metabolism	73-32-5;	791	C00407	HMDB00172	Up in A2780	5.40025	5.2758	-0.124458	0.75083	0.0188415
M9022	1-pentadecanoylglycerophosphocholine*	Lipid	Lysolipid					Down in A2780	1.64578	2.95118	1.30539	20.2019	0.019278
M9210	N-acetylalanine	Amino acid	Alanine and aspartate metabolism	97-69-8;	88064	C02847	HMDB00766	Down in A2780	3.07415	3.23989	0.165739	1.46467	0.0196254
M9273	threonylleucine	Peptide	Dipeptide	50299-12-2;	4420322			Up in A2780	3.36175	2.3435	-1.01826	0.0958834	0.0216974
M9152	glutamine-leucine	Peptide	Dipeptide					Up in A2780	3.1324	2.24484	-0.887561	0.129551	0.0219426
M9057	3-phosphoglycerate	Carbohydrate	Glycolysis, gluconeogenesis, pyruvate metabolism	80731-10-8;		C00597	HMDB00807	Up in A2780	3.53085	2.41473	-1.11612	0.0765387	0.0220865
M9283	urate	Nucleotide	Purine metabolism, urate metabolism	69-93-2;120K5305;		C00366	HMDB00289	Up in A2780	3.0297	2.085	-0.944698	0.11358	0.0223501
M9149	glutamate	Amino acid	Glutamate metabolism	56-86-0;	611	C00025	HMDB03339	Up in A2780	5.49796	5.38281	-0.115142	0.767111	0.0230876
M9006	1-arachidonoylglycerophosphoethanolamine*	Lipid	Lysolipid				HMDB11517	Up in A2780	3.83351	2.82339	-1.01012	0.0976962	0.0237728
M9146	glucose	Carbohydrate	Glycolysis, gluconeogenesis, pyruvate metabolism	50-99-7;	79025	C00031	HMDB00122	Up in A2780	4.11996	3.51922	-0.600741	0.25076	0.024071
M9117	cytidine 5'-diphosphocholine	Lipid	Glycerolipid metabolism	33818-15-4;		C00307		Down in A2780	4.31937	4.46055	0.141189	1.38417	0.0250323
M9001	1,2-dipalmitoylglycerol	Lipid	Diacylglycerol	40290-32-2;	99931		HMDB07098	Up in A2780	4.28424	3.99376	-0.290485	0.512289	0.0289408
M9046	2-oleoylglycerophosphoethanolamine*	Lipid	Lysolipid					Up in A2780	3.46193	3.04014	-0.421789	0.378627	0.0299967
M9019	1-palmitoylglycerophosphoethanolamine	Lipid	Lysolipid		9547069		HMDB11503	Up in A2780	3.03547	2.40897	-0.626507	0.236316	0.0341969
M9249	pyruvate	Carbohydrate	Glycolysis, gluconeogenesis, pyruvate metabolism	127-17-3;	107735	C00022	HMDB00243	Down in A2780	2.57044	3.72328	1.15284	14.218	0.0372155
M9204	methylphosphate	Nucleotide	Purine and pyrimidine metabolism	7023-27-0;	13130			Down in A2780	4.8371	4.9101	0.0729974	1.18303	0.0389064
M9239	phenylalanylalanine	Peptide	Dipeptide	3918-87-4;	69931235488196			Up in A2780	2.71943	1.85769	-0.861744	0.137485	0.0391606
M9093	beta-alanine	Amino acid	Alanine and aspartate metabolism	56-41-7;107-95-9;	2394755801	C00099	HMDB00056	Up in A2780	4.56185	4.28582	-0.276033	0.529623	0.0417073
M9033	2-docosahexaenoylglycerophosphocholine*	Lipid	Lysolipid					Down in A2780	3.66394	3.99762	0.333677	2.15614	0.0439483
