# Supplementary material for: A metabolomic approach to identifying platinum resistance in ovarian cancer
Source: J Ovarian Res. 2015 Mar 26;8:13. doi: 10.1186/s13048-015-0140-8 (PMC4396147; doi:10.1186/s13048-015-0140-8)
Supplement: Additional file 2: Table S2. — Spreadsheet file of MetaboAnalyst analysis results. [file 13048_2015_140_MOESM2_ESM.csv]

	Total Cmpd	Hits	Raw p	-log(p)	Holm adjust	FDR	Impact
Galactose metabolism	41	10	2.0267e-11	24.622	1.2971e-09	1.2971e-09	0.06941
Starch and sucrose metabolism	50	7	1.2195e-10	22.827	7.6827e-09	3.9023e-09	0.41449
Nitrogen metabolism	39	11	1.1688e-09	20.567	7.2463e-08	1.9361e-08	0.0083
Amino sugar and nucleotide sugar metabolism	88	9	1.3181e-09	20.447	8.0401e-08	1.9361e-08	0.38706
Pentose and glucuronate interconversions	53	11	1.8114e-09	20.129	1.0868e-07	1.9361e-08	0.08936
Glutathione metabolism	38	9	1.8151e-09	20.127	1.0868e-07	1.9361e-08	0.32711
Cysteine and methionine metabolism	56	13	2.4883e-09	19.812	1.4432e-07	2.275e-08	0.517
Fructose and mannose metabolism	48	4	2.8698e-09	19.669	1.6358e-07	2.2958e-08	0.09374
Glycolysis or Gluconeogenesis	31	6	4.5874e-09	19.2	2.569e-07	3.2622e-08	0.14226
Methane metabolism	34	4	1.3596e-08	18.114	7.4776e-07	8.1419e-08	0.06674
Pentose phosphate pathway	32	5	1.3994e-08	18.085	7.5567e-07	8.1419e-08	0.03393
Pyrimidine metabolism	60	13	1.6711e-08	17.907	8.857e-07	8.9127e-08	0.34585
Glycerophospholipid metabolism	39	8	3.7512e-08	17.099	1.9506e-06	1.8467e-07	0.26746
D-Arginine and D-ornithine metabolism	8	2	4.179e-08	16.991	2.1313e-06	1.9104e-07	0.5
beta-Alanine metabolism	28	9	5.7557e-07	14.368	2.8779e-05	2.4558e-06	0.34647
Nicotinate and nicotinamide metabolism	44	7	6.5069e-07	14.245	3.1884e-05	2.6028e-06	0.05642
Fatty acid biosynthesis	49	7	7.9345e-07	14.047	3.8086e-05	2.9871e-06	0
Fatty acid elongation in mitochondria	27	1	1.4317e-06	13.457	6.7291e-05	4.8616e-06	0
Alanine, aspartate and glutamate metabolism	24	11	1.4433e-06	13.449	6.7291e-05	4.8616e-06	0.67996
Arginine and proline metabolism	77	21	1.6563e-06	13.311	7.4535e-05	5.3003e-06	0.54175
Taurine and hypotaurine metabolism	20	7	3.2715e-06	12.63	0.00014395	9.9702e-06	0.58813
Purine metabolism	92	17	3.5052e-06	12.561	0.00015072	1.0197e-05	0.34444
Pyruvate metabolism	32	5	4.3794e-06	12.339	0.00018393	1.2186e-05	0.3201
Sphingolipid metabolism	25	5	4.9348e-06	12.219	0.00020233	1.316e-05	0.25323
Caffeine metabolism	21	1	6.2634e-06	11.981	0.00025054	1.5439e-05	0.0305
Linoleic acid metabolism	15	1	6.2721e-06	11.979	0.00025054	1.5439e-05	0.65625
Inositol phosphate metabolism	39	3	6.6753e-06	11.917	0.00025366	1.5823e-05	0.16109
Aminoacyl-tRNA biosynthesis	75	19	7.19e-06	11.843	0.00026603	1.6434e-05	0.16902
Ascorbate and aldarate metabolism	45	5	8.1741e-06	11.715	0.00029427	1.8039e-05	0.03987
Fatty acid metabolism	50	3	2.1182e-05	10.762	0.00074137	4.5188e-05	0.06701
Glycerolipid metabolism	32	5	4.0865e-05	10.105	0.0013894	8.4366e-05	0.21621
D-Glutamine and D-glutamate metabolism	11	2	0.00023283	8.3652	0.0076834	0.00046566	0.35294
alpha-Linolenic acid metabolism	29	1	0.00036237	7.9228	0.011596	0.00070279	0.20335
Lysine degradation	47	5	0.00043592	7.7381	0.013513	0.00082055	0.24736
Citrate cycle (TCA cycle)	20	5	0.00054438	7.5159	0.016331	0.00099544	0.22842
Selenoamino acid metabolism	22	1	0.0010321	6.8761	0.029931	0.0018205	0
Pantothenate and CoA biosynthesis	27	10	0.0010525	6.8566	0.029931	0.0018205	0.28156
Cyanoamino acid metabolism	16	4	0.0014078	6.5657	0.03801	0.002371	0
Glycine, serine and threonine metabolism	48	13	0.0019061	6.2627	0.049558	0.0031279	0.49467
Glyoxylate and dicarboxylate metabolism	50	6	0.0021248	6.1541	0.05312	0.0033997	0.06037
Riboflavin metabolism	21	3	0.0023489	6.0538	0.056373	0.0036665	0.14504
Propanoate metabolism	35	4	0.0040513	5.5087	0.09318	0.0061734	0.08634
One carbon pool by folate	9	1	0.0045036	5.4029	0.099079	0.0065484	0
Arachidonic acid metabolism	62	1	0.0045738	5.3874	0.099079	0.0065484	0.21669
Primary bile acid biosynthesis	47	3	0.0046489	5.3711	0.099079	0.0065484	0.07168
Phenylalanine metabolism	45	7	0.0047067	5.3588	0.099079	0.0065484	0.15056
Ether lipid metabolism	23	1	0.0053096	5.2382	0.099079	0.0072301	0
Tyrosine metabolism	76	4	0.0060455	5.1084	0.10277	0.0080607	0.04724
Valine, leucine and isoleucine biosynthesis	27	5	0.0077418	4.8611	0.12387	0.010112	0.06148
Vitamin B6 metabolism	32	2	0.0081293	4.8123	0.12387	0.010405	0.02712
Terpenoid backbone biosynthesis	33	1	0.0086703	4.7478	0.12387	0.01088	0
Steroid hormone biosynthesis	99	1	0.010432	4.5628	0.13562	0.012747	0.00391
Histidine metabolism	44	2	0.010556	4.5511	0.13562	0.012747	0.13988
Sulfur metabolism	18	2	0.014939	4.2038	0.16433	0.017705	0.03307
Lysine biosynthesis	32	3	0.020121	3.906	0.20121	0.023414	0.16762
Thiamine metabolism	24	3	0.025714	3.6607	0.23142	0.029387	0
Valine, leucine and isoleucine degradation	40	3	0.04631	3.0724	0.37048	0.051998	0.02232
Biotin metabolism	11	1	0.078225	2.5482	0.54757	0.086317	0
Butanoate metabolism	40	5	0.081868	2.5026	0.54757	0.088806	0.13608
Tryptophan metabolism	79	1	0.1017	2.2858	0.54757	0.10848	0.10853
Porphyrin and chlorophyll metabolism	104	2	0.21524	1.536	0.86095	0.22582	0
Phenylalanine, tyrosine and tryptophan biosynthesis	27	3	0.25471	1.3676	0.86095	0.26292	0.008
Ubiquinone and other terpenoid-quinone biosynthesis	36	1	0.32328	1.1292	0.86095	0.32841	0
Synthesis and degradation of ketone bodies	6	1	0.71522	0.33516	0.86095	0.71522	0
