# Supplementary material for: A metabolomic approach to identifying platinum resistance in ovarian cancer
Source: J Ovarian Res. 2015 Mar 26;8:13. doi: 10.1186/s13048-015-0140-8 (PMC4396147; doi:10.1186/s13048-015-0140-8)
Supplement: Additional file 3: Table S3. — Spreadsheet file of Ingenuity Pathway Analysis core analysis results. [file 13048_2015_140_MOESM3_ESM.xlsx]

## Sheet: IPA_settings
Â© 2000-2014 QIAGEN. All rights reserved.
AnalysisName:A2780_C200_CTL_IPA_2014list - 2014-09-17 04:59 PM - 05 vs all with network Reference set: Ingenuity Knowledge Base (Endogenous Chemicals Only)
Relationship to include: Direct and Indirect
Includes Endogenous Chemicals
Optional Analyses: My Pathways My List
Filter Summary:
Consider only relationships where
confidence = High (predicted) OR Experimentally Observed
Cutoff:
p-value = 5.00E-02

## Sheet: canonical pathways
Canonical Pathways
Ingenuity Canonical Pathways	-log(p-value)	Ratio	Molecules
Superpathway of Methionine Degradation	5.09	0.324	S-adenosylhomocysteine,pyrophosphate,pyruvic acid,coenzyme A,5-methyltetrahydrofolic acid,adenosine,betaine,L-methionine,L-cysteine,NAD+,L-cystathionine
Cysteine Biosynthesis III (mammalia)	3.94	0.462	S-adenosylhomocysteine,pyrophosphate,adenosine,L-methionine,L-cysteine,L-cystathionine
Urea Cycle	3.72	0.429	pyrophosphate,urea,fumaric acid,L-aspartic acid,L-arginine,N-(L-arginino)succinic acid
Taurine Biosynthesis	3.52	0.667	hypotaurine,taurine,L-cysteine,NAD+
Citrulline-Nitric Oxide Cycle	3.3	0.455	pyrophosphate,fumaric acid,L-aspartic acid,L-arginine,N-(L-arginino)succinic acid
Asparagine Biosynthesis I	3.17	0.571	pyrophosphate,L-glutamine,L-asparagine,L-aspartic acid
Superpathway of Citrulline Metabolism	3.07	0.292	pyrophosphate,L-glutamine,urea,fumaric acid,L-aspartic acid,L-arginine,N-(L-arginino)succinic acid
TCA Cycle II (Eukaryotic)	3.03	0.333	coenzyme A,L-malic acid,fumaric acid,citric acid,succinic acid,NAD+
Glycerol-3-phosphate Shuttle	2.9	0.75	dihydroxyacetone phosphate,sn-glycerol-3-phosphate,NAD+
Methionine Degradation I (to Homocysteine)	2.9	0.5	S-adenosylhomocysteine,pyrophosphate,adenosine,L-methionine
tRNA Charging	2.68	0.209	L-alanine,L-isoleucine,pyrophosphate,L-glutamine,L-asparagine,L-aspartic acid,L-methionine,L-arginine,L-cysteine
Spermine Biosynthesis	2.52	0.6	spermine,5'-methylthioadenosine,spermidine
Acetyl-CoA Biosynthesis I (Pyruvate Dehydrogenase Complex)	2.52	0.6	pyruvic acid,coenzyme A,NAD+
Spermidine Biosynthesis I	2.52	0.6	putrescine,5'-methylthioadenosine,spermidine
Spermine and Spermidine Degradation I	2.47	0.4	putrescine,spermine,coenzyme A,spermidine
Guanosine Nucleotides Degradation III	2.47	0.4	guanine,uric acid,xanthine,NAD+
Purine Nucleotides Degradation II (Aerobic)	2.32	0.294	guanine,uric acid,adenosine,xanthine,NAD+
Alanine Biosynthesis III	2.31	1	L-alanine,L-cysteine
CDP-diacylglycerol Biosynthesis I	2.29	0.364	dihydroxyacetone phosphate,pyrophosphate,sn-glycerol-3-phosphate,coenzyme A
UDP-N-acetyl-D-glucosamine Biosynthesis II	2.29	0.364	pyrophosphate,L-glutamine,coenzyme A,fructose-6-phosphate
Adenosine Nucleotides Degradation II	2.29	0.364	uric acid,adenosine,xanthine,NAD+
Methionine Salvage II (Mammalian)	2.24	0.5	5-methyltetrahydrofolic acid,betaine,L-methionine
NAD Biosynthesis III	2.24	0.5	pyrophosphate,niacinamide,NAD+
Arginine Biosynthesis IV	2.21	0.278	pyrophosphate,fumaric acid,L-aspartic acid,L-arginine,N-(L-arginino)succinic acid
Arsenate Detoxification I (Glutaredoxin)	2.14	0.333	glutathione,S-adenosylhomocysteine,ribose,glutathione disulfide
Putrescine Degradation III	2.14	0.333	putrescine,coenzyme A,GABA,NAD+
tRNA Splicing	2.02	0.429	pyrophosphate,niacinamide,NAD+
Î³-linolenate Biosynthesis II (Animals)	2.02	0.429	linoleic acid,pyrophosphate,coenzyme A
Glycerol Degradation I	2.02	0.429	dihydroxyacetone phosphate,sn-glycerol-3-phosphate,glycerol
Glutamate Degradation III (via 4-aminobutyrate)	2.02	0.429	GABA,succinic acid,NAD+
Aspartate Degradation II	2.02	0.429	L-malic acid,L-aspartic acid,NAD+
4-aminobutyrate Degradation I	2.02	0.429	GABA,succinic acid,NAD+
Î³-glutamyl Cycle	2.01	0.308	glutathione,cysteinylglycine,pyrrolidonecarboxylic acid,L-cysteine
Type II Diabetes Mellitus Signaling	1.9	0.238	pyruvic acid,D-glucose,glucose-6-phosphate,sphingomyelin,sorbitol
Gluconeogenesis I	1.9	0.238	dihydroxyacetone phosphate,pyruvic acid,L-malic acid,fructose-6-phosphate,NAD+
Stearate Biosynthesis I (Animals)	1.88	0.286	pyrophosphate,coenzyme A,stearic acid,palmitic acid
4-hydroxybenzoate Biosynthesis	1.88	0.286	pyrophosphate,coenzyme A,4-hydroxyphenyllactic acid, (DL)-isomer,NAD+
Asparagine Degradation I	1.86	0.667	L-asparagine,L-aspartic acid
Thio-molybdenum Cofactor Biosynthesis	1.86	0.667	L-alanine,L-cysteine
Anandamide Degradation	1.86	0.667	ethanolamine,arachidonic acid
Î²-alanine Degradation I	1.84	0.375	beta-alanine,coenzyme A,NAD+
Ascorbate Recycling (Cytosolic)	1.84	0.375	glutathione,glutathione disulfide,NAD+
Purine Nucleotides De Novo Biosynthesis II	1.82	0.2	pyrophosphate,L-glutamine,fumaric acid,L-aspartic acid,aspartyl adenylate,NAD+
Colanic Acid Building Blocks Biosynthesis	1.82	0.227	pyrophosphate,fructose-6-phosphate,glucose-1-phosphate,UDP-glucuronic acid,NAD+
Phosphatidylglycerol Biosynthesis II (Non-plastidic)	1.77	0.267	dihydroxyacetone phosphate,pyrophosphate,sn-glycerol-3-phosphate,coenzyme A
Urate Biosynthesis/Inosine 5'-phosphate Degradation	1.69	0.333	uric acid,xanthine,NAD+
4-hydroxyproline Degradation I	1.69	0.333	pyruvic acid,trans-4-hydroxy-L-proline,NAD+
Ketolysis	1.69	0.333	coenzyme A,succinic acid,NAD+
Arginine Degradation I (Arginase Pathway)	1.69	0.333	urea,L-arginine,NAD+
Molybdenum Cofactor Biosynthesis	1.69	0.333	L-alanine,pyrophosphate,L-cysteine
Glycolysis I	1.67	0.25	dihydroxyacetone phosphate,pyruvic acid,fructose-6-phosphate,NAD+
Mitochondrial Dysfunction	1.58	0.235	glutathione,palmitic acid,glutathione disulfide,NAD+
Ceramide Signaling	1.58	0.5	D-sphingosine,sphingomyelin
Maturity Onset Diabetes of Young (MODY) Signaling	1.58	0.5	D-glucose,glucose-6-phosphate
Sphingosine-1-phosphate Signaling	1.58	0.5	D-sphingosine,sphingomyelin
Pyruvate Fermentation to Lactate	1.58	0.5	pyruvic acid,NAD+
Glycine Biosynthesis III	1.58	0.5	L-alanine,pyruvic acid
Alanine Degradation III	1.58	0.5	L-alanine,pyruvic acid
Alanine Biosynthesis II	1.58	0.5	L-alanine,pyruvic acid
Glutathione Redox Reactions II	1.58	0.5	glutathione,glutathione disulfide
Sorbitol Degradation I	1.58	0.5	sorbitol,NAD+
L-cysteine Degradation II	1.58	0.5	pyruvic acid,L-cysteine
L-carnitine Biosynthesis	1.56	0.3	gamma-butyrobetaine,succinic acid,NAD+
NAD Biosynthesis from 2-amino-3-carboxymuconate Semialdehyde	1.56	0.3	pyrophosphate,L-glutamine,NAD+
Phosphatidylethanolamine Biosynthesis II	1.56	0.3	ethanolamine,pyrophosphate,phosphorylethanolamine
Palmitate Biosynthesis I (Animals)	1.56	0.3	coenzyme A,palmitic acid,lauric acid
Ethanol Degradation II	1.56	0.3	pyrophosphate,coenzyme A,NAD+
Oxidative Phosphorylation	1.56	0.3	fumaric acid,succinic acid,NAD+
Phenylalanine Degradation IV (Mammalian, via Side Chain)	1.49	0.222	pyrophosphate,L-glutamine,coenzyme A,NAD+
Coenzyme A Biosynthesis	1.44	0.273	pyrophosphate,coenzyme A,L-cysteine
Glutathione-mediated Detoxification	1.44	0.273	glutathione,pyruvic acid,coenzyme A
Ethanol Degradation IV	1.44	0.273	pyrophosphate,coenzyme A,NAD+
NAD biosynthesis II (from tryptophan)	1.41	0.211	L-alanine,pyrophosphate,L-glutamine,NAD+
UDP-D-xylose and UDP-D-glucuronate Biosynthesis	1.37	0.4	UDP-glucuronic acid,NAD+
2-ketoglutarate Dehydrogenase Complex	1.37	0.4	coenzyme A,NAD+
Methylglyoxal Degradation I	1.37	0.4	glutathione,pyruvic acid
Branched-chain Î±-keto acid Dehydrogenase Complex	1.37	0.4	coenzyme A,NAD+
Choline Degradation I	1.37	0.4	betaine,NAD+
S-adenosyl-L-methionine Biosynthesis	1.37	0.4	pyrophosphate,L-methionine
Purine Ribonucleosides Degradation to Ribose-1-phosphate	1.34	0.25	guanine,adenosine,xanthine
Oxidative Ethanol Degradation III	1.34	0.25	pyrophosphate,coenzyme A,NAD+
Glycine Betaine Degradation	1.25	0.231	pyruvic acid,betaine,L-methionine
Fatty Acid Î²-oxidation I	1.25	0.231	pyrophosphate,coenzyme A,NAD+
Fatty Acid Activation	1.22	0.333	pyrophosphate,coenzyme A
Oleate Biosynthesis II (Animals)	1.22	0.333	coenzyme A,oleic acid
NAD Salvage Pathway III	1.22	0.333	pyrophosphate,NAD+
Cysteine Biosynthesis/Homocysteine Degradation	1.22	0.333	L-cysteine,L-cystathionine
Glycogen Biosynthesis II (from UDP-D-Glucose)	1.22	0.333	pyrophosphate,glucose-1-phosphate
Sphingomyelin Metabolism	1.22	0.333	phosphorylcholine,sphingomyelin
Glutamate Degradation II	1.22	0.333	fumaric acid,L-aspartic acid
Antioxidant Action of Vitamin C	1.22	0.333	glutathione,glutathione disulfide
Acetate Conversion to Acetyl-CoA	1.22	0.333	pyrophosphate,coenzyme A
GABA Receptor Signaling	1.22	0.333	GABA,succinic acid
Basal Cell Carcinoma Signaling	1.15	1	cholesterol
Role of Lipids/Lipid Rafts in the Pathogenesis of Influenza	1.15	1	cholesterol
Glutathione Redox Reactions I	1.09	0.286	glutathione,glutathione disulfide
Guanine and Guanosine Salvage I	1.09	0.286	guanine,pyrophosphate
Acetyl-CoA Biosynthesis III (from Citrate)	1.09	0.286	coenzyme A,citric acid
L-cysteine Degradation III	1.09	0.286	pyruvic acid,L-cysteine
Xanthine and Xanthosine Salvage	1.09	0.286	pyrophosphate,xanthine
Glycine Degradation (Creatine Biosynthesis)	1.09	0.286	S-adenosylhomocysteine,L-arginine
Threonine Degradation II	1.09	0.286	coenzyme A,NAD+
Adenine and Adenosine Salvage I	1.09	0.286	pyrophosphate,adenosine
L-cysteine Degradation I	1.09	0.286	pyruvic acid,L-cysteine
GDP-mannose Biosynthesis	1.09	0.286	pyrophosphate,fructose-6-phosphate
Vitamin-C Transport	1.09	0.286	glutathione,glutathione disulfide
Isoleucine Degradation I	1.09	0.2	L-isoleucine,coenzyme A,NAD+
UDP-N-acetyl-D-galactosamine Biosynthesis II	1.09	0.2	pyrophosphate,coenzyme A,fructose-6-phosphate
Bile Acid Biosynthesis, Neutral Pathway	0.995	0.139	cholesterol,pyrophosphate,coenzyme A,taurine,NAD+
Ketogenesis	0.987	0.25	coenzyme A,NAD+
Lipoate Biosynthesis and Incorporation II	0.987	0.25	pyrophosphate,L-methionine
Glutathione Biosynthesis	0.987	0.25	glutathione,L-cysteine
Morphine Biosynthesis	0.987	0.25	coenzyme A,succinic acid
Methylglyoxal Degradation VI	0.987	0.25	pyruvic acid,NAD+
Serotonin Degradation	0.956	0.176	UDP-glucuronic acid,L-cysteine,NAD+
Uridine-5'-phosphate Biosynthesis	0.956	0.176	pyrophosphate,L-glutamine,L-aspartic acid
Citrulline Biosynthesis	0.899	0.167	L-glutamine,urea,L-arginine
Diphthamide Biosynthesis	0.898	0.222	S-adenosylhomocysteine,5'-methylthioadenosine
NAD Salvage Pathway II	0.898	0.222	pyrophosphate,NAD+
Choline Biosynthesis III	0.898	0.222	pyrophosphate,phosphorylcholine
2-amino-3-carboxymuconate Semialdehyde Degradation to Glutaryl-CoA	0.898	0.222	coenzyme A,NAD+
L-glutamine Biosynthesis II (tRNA-dependent)	0.898	0.222	pyrophosphate,L-glutamine
GDP-glucose Biosynthesis	0.898	0.222	pyrophosphate,glucose-1-phosphate
Caveolar-mediated Endocytosis Signaling	0.869	0.5	cholesterol
HIF1Î± Signaling	0.869	0.5	pyruvic acid
Renal Cell Carcinoma Signaling	0.869	0.5	fumaric acid
MIF-mediated Glucocorticoid Regulation	0.869	0.5	arachidonic acid
Acyl-CoA Hydrolysis	0.869	0.5	coenzyme A
Hypusine Biosynthesis	0.869	0.5	spermidine
Putrescine Biosynthesis III	0.869	0.5	putrescine
D-mannose Degradation	0.869	0.5	fructose-6-phosphate
Glutamate Dependent Acid Resistance	0.869	0.5	GABA
Folate Transformations I	0.846	0.158	5-methyltetrahydrofolic acid,L-methionine,NAD+
Sphingosine and Sphingosine-1-phosphate Metabolism	0.82	0.2	D-sphingosine,phosphorylethanolamine
Sucrose Degradation V (Mammalian)	0.82	0.2	dihydroxyacetone phosphate,beta-D-fructose
Arginine Degradation VI (Arginase 2 Pathway)	0.82	0.2	urea,L-arginine
Phosphatidylcholine Biosynthesis I	0.82	0.2	pyrophosphate,phosphorylcholine
Nicotine Degradation II	0.82	0.2	S-adenosylhomocysteine,UDP-glucuronic acid
Adenine and Adenosine Salvage III	0.82	0.2	pyrophosphate,adenosine
Glutaryl-CoA Degradation	0.753	0.182	coenzyme A,NAD+
Serotonin and Melatonin Biosynthesis	0.753	0.182	S-adenosylhomocysteine,coenzyme A
Leukotriene Biosynthesis	0.753	0.182	glutathione,arachidonic acid
L-DOPA Degradation	0.753	0.182	S-adenosylhomocysteine,NAD+
Pyrimidine Ribonucleotides De Novo Biosynthesis	0.709	0.136	pyrophosphate,L-glutamine,L-aspartic acid
MIF Regulation of Innate Immunity	0.708	0.333	arachidonic acid
Role of MAPK Signaling in the Pathogenesis of Influenza	0.708	0.333	arachidonic acid
iNOS Signaling	0.708	0.333	L-arginine
Acyl Carrier Protein Metabolism	0.708	0.333	coenzyme A
Fatty Acid Î±-oxidation	0.708	0.333	NAD+
Lactose Degradation III	0.708	0.333	lactose
L-serine Degradation	0.708	0.333	pyruvic acid
Glutamine Degradation I	0.708	0.333	L-glutamine
Protein Kinase A Signaling	0.693	0.167	glucose-1-phosphate,arachidonic acid
Glucose and Glucose-1-phosphate Degradation	0.693	0.167	D-glucose,glucose-1-phosphate
CMP-N-acetylneuraminate Biosynthesis I (Eukaryotes)	0.693	0.167	pyrophosphate,N-acetylneuraminic acid
Lysine Degradation II	0.693	0.167	coenzyme A,NAD+
Triacylglycerol Biosynthesis	0.693	0.167	sn-glycerol-3-phosphate,coenzyme A
2-oxobutanoate Degradation I	0.693	0.167	coenzyme A,NAD+
Inosine-5'-phosphate Biosynthesis II	0.639	0.154	fumaric acid,L-aspartic acid
Nitric Oxide Signaling in the Cardiovascular System	0.639	0.154	urea,L-arginine
Hepatic Fibrosis / Hepatic Stellate Cell Activation	0.598	0.25	D-glucose
IL-12 Signaling and Production in Macrophages	0.598	0.25	D-glucose
Antiproliferative Role of Somatostatin Receptor 2	0.598	0.25	L-arginine
Growth Hormone Signaling	0.598	0.25	D-glucose
Systemic Lupus Erythematosus Signaling	0.598	0.25	glutathione
Retinoate Biosynthesis I	0.598	0.25	NAD+
Retinoate Biosynthesis II	0.598	0.25	NAD+
All-trans-decaprenyl Diphosphate Biosynthesis	0.598	0.25	pyrophosphate
S-methyl-5'-thioadenosine Degradation II	0.598	0.25	5'-methylthioadenosine
Thiamin Salvage III	0.598	0.25	thiamine
Mitochondrial L-carnitine Shuttle Pathway	0.598	0.25	coenzyme A
Myo-inositol Biosynthesis	0.598	0.25	glucose-6-phosphate
Geranylgeranyldiphosphate Biosynthesis	0.598	0.25	pyrophosphate
Lipoate Salvage and Modification	0.598	0.25	pyrophosphate
Adenine and Adenosine Salvage VI	0.598	0.25	adenosine
Phosphatidylethanolamine Biosynthesis III	0.598	0.25	ethanolamine
Aspartate Biosynthesis	0.598	0.25	L-aspartic acid
Tryptophan Degradation III (Eukaryotic)	0.598	0.12	L-alanine,coenzyme A,NAD+
Dopamine Degradation	0.591	0.143	S-adenosylhomocysteine,NAD+
Histamine Degradation	0.591	0.143	S-adenosylhomocysteine,NAD+
Endothelin-1 Signaling	0.548	0.133	arachidonic acid,L-arginine
Ubiquinol-10 Biosynthesis (Eukaryotic)	0.548	0.133	S-adenosylhomocysteine,pyrophosphate
5-aminoimidazole Ribonucleotide Biosynthesis I	0.548	0.133	pyrophosphate,L-glutamine
Human Embryonic Stem Cell Pluripotency	0.516	0.2	D-sphingosine
Colorectal Cancer Metastasis Signaling	0.516	0.2	arachidonic acid
Inhibition of Angiogenesis by TSP1	0.516	0.2	L-arginine
nNOS Signaling in Neurons	0.516	0.2	L-arginine
nNOS Signaling in Skeletal Muscle Cells	0.516	0.2	L-arginine
Netrin Signaling	0.516	0.2	arachidonic acid
Nicotine Degradation III	0.516	0.2	UDP-glucuronic acid
Proline Degradation	0.516	0.2	NAD+
Fatty Acid Biosynthesis Initiation II	0.516	0.2	coenzyme A
Trans, trans-farnesyl Diphosphate Biosynthesis	0.516	0.2	pyrophosphate
N-acetylglucosamine Degradation I	0.516	0.2	fructose-6-phosphate
PI3K/AKT Signaling	0.516	0.2	L-arginine
Valine Degradation I	0.473	0.118	coenzyme A,NAD+
Leucine Degradation I	0.473	0.118	coenzyme A,NAD+
Salvage Pathways of Pyrimidine Ribonucleotides	0.473	0.118	cytidine,pyrophosphate
Noradrenaline and Adrenaline Degradation	0.473	0.118	S-adenosylhomocysteine,NAD+
Fc Epsilon RI Signaling	0.452	0.167	arachidonic acid
FcÎ³ Receptor-mediated Phagocytosis in Macrophages and Monocytes	0.452	0.167	arachidonic acid
Virus Entry via Endocytic Pathways	0.452	0.167	cholesterol
Neuroprotective Role of THOP1 in Alzheimer's Disease	0.452	0.167	glutathione
NGF Signaling	0.452	0.167	sphingomyelin
Prostanoid Biosynthesis	0.452	0.167	arachidonic acid
Triacylglycerol Degradation	0.452	0.167	glycerol
Glycogen Degradation III	0.452	0.167	glucose-1-phosphate
Glutamine Biosynthesis I	0.452	0.167	L-glutamine
Glycogen Degradation II	0.452	0.167	glucose-1-phosphate
Flavin Biosynthesis IV (Mammalian)	0.452	0.167	pyrophosphate
GDP-L-fucose Biosynthesis II (from L-fucose)	0.452	0.167	pyrophosphate
Sulfate Activation for Sulfonation	0.452	0.167	pyrophosphate
Oxidized GTP and dGTP Detoxification	0.452	0.167	pyrophosphate
Formaldehyde Oxidation II (Glutathione-dependent)	0.452	0.167	glutathione
Glycine Biosynthesis II	0.452	0.167	NAD+
Insulin Receptor Signaling	0.452	0.167	D-glucose
PDGF Signaling	0.452	0.167	D-sphingosine
Lysine Degradation V	0.44	0.111	coenzyme A,NAD+
Superpathway of Geranylgeranyldiphosphate Biosynthesis I (via Mevalonate)	0.44	0.111	pyrophosphate,coenzyme A
LXR/RXR Activation	0.399	0.143	cholesterol
Uracil Degradation II (Reductive)	0.399	0.143	beta-alanine
Epoxysqualene Biosynthesis	0.399	0.143	pyrophosphate
Chondroitin and Dermatan Biosynthesis	0.399	0.143	UDP-glucuronic acid
Pentose Phosphate Pathway (Non-oxidative Branch)	0.399	0.143	fructose-6-phosphate
Phenylethylamine Degradation I	0.399	0.143	NAD+
NAD Phosphorylation and Dephosphorylation	0.399	0.143	NAD+
Glycine Cleavage Complex	0.399	0.143	NAD+
Ceramide Degradation	0.399	0.143	phosphorylethanolamine
Methylglyoxal Degradation III	0.399	0.143	NAD+
Cardiolipin Biosynthesis II	0.399	0.143	sn-glycerol-3-phosphate
Glycoaminoglycan-protein Linkage Region Biosynthesis	0.399	0.143	UDP-glucuronic acid
Pregnenolone Biosynthesis	0.399	0.143	cholesterol
Phenylalanine Degradation I (Aerobic)	0.399	0.143	NAD+
Glutamate Receptor Signaling	0.399	0.143	L-glutamine
Phospholipase C Signaling	0.355	0.125	arachidonic acid
Sertoli Cell-Sertoli Cell Junction Signaling	0.355	0.125	L-arginine
Tetrapyrrole Biosynthesis II	0.355	0.125	coenzyme A
D-glucuronate Degradation I	0.355	0.125	NAD+
N-acetylglucosamine Degradation II	0.355	0.125	fructose-6-phosphate
Amyotrophic Lateral Sclerosis Signaling	0.318	0.111	L-glutamine
Synaptic Long Term Depression	0.318	0.111	arachidonic acid
Heparan Sulfate Biosynthesis (Late Stages)	0.318	0.111	UDP-glucuronic acid
Ceramide Biosynthesis	0.318	0.111	coenzyme A
Serine Biosynthesis	0.318	0.111	NAD+
(S)-reticuline Biosynthesis II	0.318	0.111	S-adenosylhomocysteine
S-methyl-5-thio-Î±-D-ribose 1-phosphate Degradation	0.318	0.111	L-methionine
Biotin-carboxyl Carrier Protein Assembly	0.318	0.111	pyrophosphate
Galactose Degradation I (Leloir Pathway)	0.318	0.111	glucose-1-phosphate
Tyrosine Degradation I	0.318	0.111	fumaric acid
Relaxin Signaling	0.286	0.1	L-arginine
Corticotropin Releasing Hormone Signaling	0.286	0.1	L-arginine
Phospholipases	0.286	0.1	phosphorylcholine
Tryptophan Degradation X (Mammalian, via Tryptamine)	0.286	0.1	NAD+
Selenocysteine Biosynthesis II (Archaea and Eukaryotes)	0.286	0.1	pyrophosphate
Tryptophan Degradation to 2-amino-3-carboxymuconate Semialdehyde	0.286	0.1	L-alanine
Glucocorticoid Biosynthesis	0.286	0.1	NAD+
FXR/RXR Activation	0.259	0.0909	D-glucose
Dolichol and Dolichyl Phosphate Biosynthesis	0.259	0.0909	pyrophosphate
Melatonin Degradation I	0.259	0.0909	UDP-glucuronic acid
Catecholamine Biosynthesis	0.259	0.0909	S-adenosylhomocysteine
Pyrimidine Ribonucleotides Interconversion	0.259	0.0909	L-glutamine
Mineralocorticoid Biosynthesis	0.259	0.0909	NAD+
Cholesterol Biosynthesis I	0.256	0.0769	cholesterol,pyrophosphate
Cholesterol Biosynthesis II (via 24,25-dihydrolanosterol)	0.256	0.0769	cholesterol,pyrophosphate
Cholesterol Biosynthesis III (via Desmosterol)	0.256	0.0769	cholesterol,pyrophosphate
Androgen Biosynthesis	0.234	0.0833	NAD+
Superpathway of Serine and Glycine Biosynthesis I	0.234	0.0833	NAD+
The Visual Cycle	0.234	0.0833	NAD+
Pentose Phosphate Pathway	0.234	0.0833	fructose-6-phosphate
Cellular Effects of Sildenafil (Viagra)	0.213	0.0769	L-arginine
eNOS Signaling	0.213	0.0769	L-arginine
Heparan Sulfate Biosynthesis	0.213	0.0769	UDP-glucuronic acid
Proline Biosynthesis II (from Arginine)	0.213	0.0769	L-arginine
Mevalonate Pathway I	0.194	0.0714	coenzyme A
Heme Biosynthesis II	0.194	0.0714	coenzyme A

## Sheet: biofunctions
Bio Functions
Categories	Diseases or Functions Annotation	p-Value	Predicted Activation State	Activation z-score	Notes	Molecules	# Molecules
Cancer	Cancer	5.3e-10		-0.634		5'-methylthioadenosine,adenosine,arachidonic acid,cholesterol,citric acid,D-alpha-hydroxyglutarate,D-glucose,docosahexaenoic acid,fructose-6-phosphate,fumaric acid,GABA,glucose-1-phosphate,glutathione,glutathione disulfide,L-asparagine,L-aspartic acid,L-cysteine,L-isoleucine,L-methionine,linoleic acid,niacinamide,oleic acid,palmitic acid,phosphorylcholine,phosphorylethanolamine,putrescine,pyruvic…	34
Cancer, Gastrointestinal Disease	digestive tract cancer	5.93e-09				5'-methylthioadenosine,arachidonic acid,cholesterol,citric acid,D-glucose,fructose-6-phosphate,fumaric acid,GABA,glucose-1-phosphate,glutathione,L-aspartic acid,L-cysteine,L-isoleucine,L-methionine,linoleic acid,oleic acid,palmitic acid,pyruvic acid,sn-glycerol-3-phosphate,stearic acid,succinic acid	21
Cancer	abdominal cancer	1.68e-08		-1.091		5'-methylthioadenosine,arachidonic acid,cholesterol,citric acid,D-glucose,fructose-6-phosphate,fumaric acid,GABA,glucose-1-phosphate,glutathione,L-aspartic acid,L-cysteine,L-isoleucine,L-methionine,linoleic acid,oleic acid,palmitic acid,pyruvic acid,sn-glycerol-3-phosphate,stearic acid,succinic acid	21
Cancer, Gastrointestinal Disease	digestive organ tumor	1.98e-08		-0.447		5'-methylthioadenosine,arachidonic acid,cholesterol,citric acid,D-glucose,fructose-6-phosphate,fumaric acid,GABA,glucose-1-phosphate,glutathione,L-aspartic acid,L-cysteine,L-isoleucine,L-methionine,linoleic acid,niacinamide,oleic acid,palmitic acid,pyruvic acid,sn-glycerol-3-phosphate,stearic acid,succinic acid	22
Cancer, Gastrointestinal Disease	colon cancer	9.02e-08				5'-methylthioadenosine,citric acid,D-glucose,fructose-6-phosphate,fumaric acid,glucose-1-phosphate,L-aspartic acid,L-cysteine,L-isoleucine,L-methionine,linoleic acid,pyruvic acid,sn-glycerol-3-phosphate,succinic acid	14
Cancer	abdominal neoplasm	9.33e-08		-0.928		5'-methylthioadenosine,arachidonic acid,cholesterol,citric acid,D-glucose,fructose-6-phosphate,fumaric acid,GABA,glucose-1-phosphate,glutathione,L-aspartic acid,L-cysteine,L-isoleucine,L-methionine,linoleic acid,niacinamide,oleic acid,palmitic acid,pyruvic acid,sn-glycerol-3-phosphate,stearic acid,succinic acid	22
Cell Signaling, Molecular Transport, Vitamin and Mineral Metabolism	quantity of Ca2+	1.85e-07		-0.678		9Z-hexadecenoic acid,adenosine,arachidonic acid,beta-glycerophosphoric acid,cholesterol,citric acid,D-glucose,D-sphingosine,decanoic acid,docosahexaenoic acid,eicosa-11Z, 14Z-dienoic acid,GABA,heptadecanoic acid,icosapent,L-cysteine,lactose,lauric acid,linoleic acid,mead acid,myristic acid,NAD+,nonadecanoic acid,oleic acid,palmitic acid,pyruvic acid,stearic acid,xanthine	27
Lipid Metabolism, Molecular Transport, Small Molecule Biochemistry	accumulation of acylglycerol	2.16e-07	Decreased	-2.65		arachidonic acid,cholesterol,D-glucose,glycerol,L-arginine,linoleic acid,myristic acid,niacinamide,oleic acid,palmitic acid,stearic acid	11
Molecular Transport	quantity of metal	2.2e-07		-0.512		9Z-hexadecenoic acid,adenosine,arachidonic acid,beta-glycerophosphoric acid,cholesterol,citric acid,D-glucose,D-sphingosine,decanoic acid,docosahexaenoic acid,eicosa-11Z, 14Z-dienoic acid,GABA,heptadecanoic acid,icosapent,L-cysteine,lactose,lauric acid,linoleic acid,mead acid,myristic acid,NAD+,nonadecanoic acid,oleic acid,palmitic acid,pyruvic acid,stearic acid,thiamine,xanthine	28
Cell Death and Survival	apoptosis of pancreatic cancer cell lines	6.65e-07	Decreased	-2.574		cholesterol,D-glucose,GABA,linoleic acid,oleic acid,palmitic acid,stearic acid	7
Cancer	breast or colorectal cancer	2.23e-06				5'-methylthioadenosine,citric acid,D-glucose,docosahexaenoic acid,fructose-6-phosphate,fumaric acid,glucose-1-phosphate,L-aspartic acid,L-cysteine,L-isoleucine,L-methionine,linoleic acid,phosphorylcholine,pyruvic acid,sn-glycerol-3-phosphate,succinic acid,taurine	17
Carbohydrate Metabolism, Energy Production, Small Molecule Biochemistry	oxidation of glucose-6-phosphate	2.51e-06	Increased	2.449	bias	lauric acid,linoleic acid,myristic acid,oleic acid,palmitic acid,stearic acid	6
Cancer, Gastrointestinal Disease	Gastrointestinal Tract Cancer and Tumors	2.81e-06				5'-methylthioadenosine,citric acid,D-glucose,fructose-6-phosphate,fumaric acid,GABA,glucose-1-phosphate,L-aspartic acid,L-cysteine,L-isoleucine,L-methionine,linoleic acid,pyruvic acid,sn-glycerol-3-phosphate,sphingomyelin,succinic acid	16
Cancer, Gastrointestinal Disease	gastrointestinal tract cancer	2.98e-06				5'-methylthioadenosine,citric acid,D-glucose,fructose-6-phosphate,fumaric acid,GABA,glucose-1-phosphate,L-aspartic acid,L-cysteine,L-isoleucine,L-methionine,linoleic acid,pyruvic acid,sn-glycerol-3-phosphate,succinic acid	15
Free Radical Scavenging, Molecular Transport	quantity of reactive oxygen species	3.12e-06	Decreased	-2.148		arachidonic acid,betaine,D-glucose,docosahexaenoic acid,GABA,glutathione,L-arginine,L-methionine,lauric acid,niacinamide,oleic acid,palmitic acid,pyruvic acid,succinic acid,taurine,urea,uric acid,xanthine	18
Cancer, Gastrointestinal Disease, Hepatic System Disease	liver cancer	4.13e-06				arachidonic acid,cholesterol,D-glucose,fumaric acid,GABA,glutathione,linoleic acid,oleic acid,palmitic acid,stearic acid,succinic acid	11
Cell Death and Survival	necrosis	4.98e-06		-1.378		adenosine,agmatine,arachidonic acid,betaine,cholesterol,citric acid,cysteinylglycine,D-glucose,D-sphingosine,docosahexaenoic acid,ethanolamine,GABA,glutathione,glycerol,L-arginine,L-cysteine,L-cystine,L-glutamine,L-kynurenine,L-methionine,lauric acid,linoleic acid,myristic acid,NAD+,niacinamide,oleic acid,palmitic acid,phosphorylethanolamine,putrescine,pyruvic acid,sorbitol,spermidine,spermine,sp…	39
Lipid Metabolism, Molecular Transport, Small Molecule Biochemistry	accumulation of triacylglycerol	9.88e-06	Decreased	-2.294		arachidonic acid,cholesterol,D-glucose,glycerol,L-arginine,linoleic acid,niacinamide,oleic acid,palmitic acid	9
Cell Death and Survival	apoptosis	1.03e-05		-0.921		adenosine,agmatine,arachidonic acid,betaine,cholesterol,citric acid,D-glucose,D-sphingosine,docosahexaenoic acid,ethanolamine,GABA,glutathione,glycerol,L-arginine,L-cysteine,L-cystine,L-glutamine,L-kynurenine,L-methionine,lauric acid,linoleic acid,myristic acid,NAD+,niacinamide,oleic acid,palmitic acid,phosphorylethanolamine,putrescine,pyruvic acid,sorbitol,spermine,sphingomyelin,stearic acid,suc…	37
Connective Tissue Disorders, Inflammatory Disease, Skeletal and Muscular Disorders	adjuvant arthritis	1.68e-05				glycerol,L-aspartic acid,N-acetyl-L-aspartic acid,scyllo-inositol,succinic acid,taurine	6
Cell Cycle	interphase	1.72e-05		0		arachidonic acid,cholesterol,D-glucose,glutathione,L-alanine,L-asparagine,L-aspartic acid,L-kynurenine,linoleic acid,niacinamide,phosphorylethanolamine,spermine,stearic acid	13
Cell Death and Survival	apoptosis of tumor cell lines	2.08e-05		-1.015		adenosine,agmatine,arachidonic acid,cholesterol,citric acid,D-glucose,D-sphingosine,docosahexaenoic acid,ethanolamine,GABA,glutathione,L-cystine,L-methionine,linoleic acid,myristic acid,oleic acid,palmitic acid,phosphorylethanolamine,pyruvic acid,sphingomyelin,stearic acid,xanthine	22
Cell Death and Survival	cell death of immune cells	2.17e-05		-1.405		adenosine,cholesterol,cysteinylglycine,D-glucose,D-sphingosine,docosahexaenoic acid,glutathione,L-cysteine,L-cystine,L-kynurenine,NAD+,niacinamide,oleic acid,palmitic acid,sorbitol,spermine,uric acid	17
Cell Death and Survival	cell death of breast cancer cell lines	2.26e-05		-0.747		adenosine,arachidonic acid,glutathione,myristic acid,oleic acid,palmitic acid,pyruvic acid,spermidine,spermine,stearic acid	10
Cell Death and Survival, Endocrine System Development and Function	cell viability of islet cells	2.26e-05		0.192		cholesterol,D-glucose,niacinamide,palmitic acid	4
Lipid Metabolism, Small Molecule Biochemistry	re-esterification of lipid	2.26e-05		-1	bias	cholesterol,D-glucose,glycerol,pyruvic acid	4
Cell Death and Survival	cell death of tumor cell lines	2.31e-05		-1.131		adenosine,agmatine,arachidonic acid,cholesterol,citric acid,D-glucose,D-sphingosine,docosahexaenoic acid,ethanolamine,GABA,glutathione,L-cystine,L-glutamine,L-methionine,linoleic acid,myristic acid,NAD+,oleic acid,palmitic acid,phosphorylethanolamine,pyruvic acid,spermidine,spermine,sphingomyelin,stearic acid,xanthine	26
Cell Death and Survival	killing of bacteria	2.67e-05	Decreased	-2.158		arachidonic acid,L-arginine,lauric acid,linoleic acid,myristic acid,niacinamide,palmitic acid,spermine	8
Protein Synthesis	metabolism of protein	2.94e-05		0.456		beta-glycerophosphoric acid,beta-hydroxyisovaleric acid,D-glucose,docosahexaenoic acid,glutathione,L-alanine,L-arginine,L-asparagine,L-aspartic acid,linoleic acid,niacinamide,oleic acid,palmitic acid,putrescine,spermidine,spermine,urea,uric acid	18
Cell Cycle	arrest in interphase	3.09e-05				arachidonic acid,cholesterol,D-glucose,glutathione,L-kynurenine,linoleic acid,niacinamide,phosphorylethanolamine,spermine,stearic acid	10
Cell Death and Survival	cell survival	3.85e-05		-1.134		2-hydroxyhexadecanoic acid,adenosine,arachidonic acid,cholesterol,D-glucose,docosahexaenoic acid,glutathione,L-arginine,L-aspartic acid,L-cysteine,L-cystine,L-methionine,lauric acid,NAD+,niacinamide,oleic acid,palmitic acid,phosphorylcholine,phosphorylethanolamine,putrescine,spermidine,sphingomyelin,stearic acid,uric acid	24
Cell Death and Survival	apoptosis of endothelial cells	4.18e-05		-0.644		adenosine,arachidonic acid,cholesterol,D-glucose,glutathione,linoleic acid,palmitic acid,stearic acid,uric acid,xanthine	10
Cell Death and Survival	killing of cells	4.62e-05		-1.97		arachidonic acid,cholesterol,D-glucose,L-arginine,L-kynurenine,lauric acid,linoleic acid,myristic acid,niacinamide,palmitic acid,spermine	11
Lipid Metabolism, Small Molecule Biochemistry	fatty acid metabolism	4.89e-05		-1.288		adenosine,arachidonic acid,beta-alanine,cholesterol,citric acid,coenzyme A,D-glucose,D-sphingosine,docosahexaenoic acid,GABA,glutathione,glutathione disulfide,glycerol,icosapent,L-arginine,L-methionine,linoleic acid,oleic acid,palmitic acid,sphingomyelin,stearic acid	21
Organismal Survival	organismal death	4.95e-05		0.145		adenosine,citric acid,D-glucose,D-xylose,decanoic acid,ethanolamine,fumaric acid,glycerol,L-arginine,L-cysteine,L-glutamine,lauric acid,linoleic acid,myristic acid,niacinamide,oleic acid,palmitic acid,sorbitol,stearic acid,succinic acid,thiamine,urea	22
Amino Acid Metabolism, Molecular Transport, Small Molecule Biochemistry	transport of amino acids	5.46e-05		-0.216		adenosine,beta-alanine,cholesterol,D-glucose,GABA,glutathione,glutathione disulfide,L-alanine,L-aspartic acid,L-cysteine,L-methionine,spermine,taurine,thiamine,trans-4-hydroxy-L-proline	15
Protein Synthesis	synthesis of protein	5.5e-05		1.117		beta-glycerophosphoric acid,beta-hydroxyisovaleric acid,D-glucose,docosahexaenoic acid,glutathione,L-alanine,L-arginine,L-asparagine,L-aspartic acid,linoleic acid,niacinamide,putrescine,spermidine,spermine,uric acid	15
DNA Replication, Recombination, and Repair, Nucleic Acid Metabolism, Small Molecule Biochemistry	incorporation of thymidine	6.03e-05		0.7		D-glucose,L-methionine,lauric acid,linoleic acid,myristic acid,oleic acid,palmitic acid,stearic acid	8
Cellular Growth and Proliferation	proliferation of cells	6.13e-05		-0.945		5'-methylthioadenosine,5-methyltetrahydrofolic acid,adenosine,agmatine,arachidonic acid,cholesterol,citric acid,cytidine,D-glucose,D-sphingosine,docosahexaenoic acid,erythritol,GABA,glutathione,glycerol,guanine,L-arginine,L-asparagine,L-aspartic acid,L-cysteine,L-cystine,L-isoleucine,L-kynurenine,L-methionine,lauric acid,linoleic acid,myristic acid,NAD+,niacinamide,oleic acid,palmitic acid,phosph…	41
Lipid Metabolism, Molecular Transport, Small Molecule Biochemistry	concentration of phospholipid	6.22e-05		-0.694		adenosine,arachidonic acid,cholesterol,D-glucose,docosahexaenoic acid,L-cysteine,linoleic acid,oleic acid,palmitic acid,taurine	10
Cancer, Gastrointestinal Disease, Hepatic System Disease	hepatocellular carcinoma	6.22e-05				arachidonic acid,cholesterol,fumaric acid,glutathione,linoleic acid,oleic acid,palmitic acid,stearic acid,succinic acid	9
Lipid Metabolism, Molecular Transport, Small Molecule Biochemistry	accumulation of lipid	6.5e-05		-1.999		adenosine,arachidonic acid,betaine,cholesterol,D-glucose,docosahexaenoic acid,glycerol,L-arginine,linoleic acid,myristic acid,niacinamide,oleic acid,palmitic acid,sphingomyelin,stearic acid,taurine	16
Cancer	growth of malignant tumor	8.93e-05		0.071		5'-methylthioadenosine,adenosine,arachidonic acid,D-glucose,docosahexaenoic acid,GABA,L-asparagine,L-cysteine,L-methionine,niacinamide,palmitic acid,spermine,stearic acid	13
Lipid Metabolism, Molecular Transport, Small Molecule Biochemistry	accumulation of diacylglycerol	0.000107		-1.974	bias	D-glucose,myristic acid,palmitic acid,stearic acid	4
Developmental Disorder, Gastrointestinal Disease, Hepatic System Disease	biliary atresia	0.000107				arachidonic acid,linoleic acid,oleic acid,palmitic acid	4
Cell Death and Survival	cell death of beta islet cells	0.000111		-1.655		D-glucose,GABA,glutathione,niacinamide,oleic acid,palmitic acid,stearic acid	7
Molecular Transport	transport of molecule	0.000114		-0.265		adenosine,arachidonic acid,beta-alanine,cholesterol,citric acid,coenzyme A,D-glucose,D-sphingosine,docosahexaenoic acid,GABA,glutathione,glutathione disulfide,L-alanine,L-aspartic acid,L-cysteine,L-methionine,linoleic acid,myristic acid,oleic acid,palmitic acid,sorbitol,spermine,stearic acid,succinic acid,taurine,thiamine,trans-4-hydroxy-L-proline	27
Cancer	growth of tumor	0.000114		-0.024		5'-methylthioadenosine,adenosine,arachidonic acid,D-glucose,docosahexaenoic acid,GABA,L-asparagine,L-cysteine,L-cystine,L-methionine,linoleic acid,niacinamide,palmitic acid,spermine,stearic acid	15
Organismal Development	growth of organism	0.000117		-0.969		adenosine,docosahexaenoic acid,erythritol,GABA,glycerol,guanine,L-arginine,L-aspartic acid,L-cysteine,L-cystine,L-isoleucine,L-methionine,lauric acid,oleic acid,pyruvic acid,sorbitol,spermidine,spermine,thiamine	19
Cellular Development, Cellular Growth and Proliferation	proliferation of breast cancer cell lines	0.000121		-0.891		5'-methylthioadenosine,arachidonic acid,cholesterol,D-glucose,docosahexaenoic acid,linoleic acid,myristic acid,oleic acid,palmitic acid,spermidine,spermine,stearic acid	12
Cell Death and Survival	cell death	0.00013		-1.152		adenosine,agmatine,arachidonic acid,betaine,cholesterol,citric acid,cysteinylglycine,D-glucose,D-sphingosine,docosahexaenoic acid,ethanolamine,GABA,glutathione,glycerol,L-arginine,L-cysteine,L-cystine,L-glutamine,L-kynurenine,L-methionine,lauric acid,linoleic acid,myristic acid,NAD+,niacinamide,oleic acid,palmitic acid,phosphorylethanolamine,putrescine,pyruvic acid,ribose,sorbitol,spermidine,sper…	40
Endocrine System Disorders, Gastrointestinal Disease, Immunological Disease, Metabolic Disease	insulin-dependent diabetes mellitus	0.000152				cholesterol,D-glucose,GABA,glutathione,L-aspartic acid	5
Lipid Metabolism, Small Molecule Biochemistry	conversion of lipid	0.000155		-0.759		agmatine,arachidonic acid,cholesterol,D-glucose,docosahexaenoic acid,GABA,glucose-6-phosphate,glutathione,L-arginine,L-glutamine,linoleic acid,NAD+,oleic acid,palmitic acid,ribose,taurine,uric acid	17
Cancer, Cellular Development, Cellular Growth and Proliferation, Tumor Morphology	proliferation of tumor cells	0.000164		0.405		5'-methylthioadenosine,adenosine,arachidonic acid,D-glucose,docosahexaenoic acid,L-asparagine,L-cystine,L-methionine,linoleic acid,niacinamide,palmitic acid,spermine,stearic acid	13
Cell Death and Survival	apoptosis of vascular endothelial cells	0.000165		-1.159		arachidonic acid,cholesterol,D-glucose,glutathione,linoleic acid,stearic acid,xanthine	7
Free Radical Scavenging, Molecular Transport	release of reactive oxygen species	0.000165		-0.816		adenosine,D-glucose,linoleic acid,oleic acid,succinic acid,uric acid,xanthine	7
Lipid Metabolism, Molecular Transport, Small Molecule Biochemistry	concentration of fatty acid	0.000166		0.168		adenosine,arachidonic acid,cholesterol,citric acid,D-glucose,docosahexaenoic acid,erucic acid,GABA,L-arginine,L-methionine,linoleic acid,N(1)-methylnicotinamide,oleic acid,pyruvic acid,taurine	15
Cell Death and Survival	apoptosis of breast cancer cell lines	0.000171		-0.64		adenosine,arachidonic acid,glutathione,myristic acid,oleic acid,palmitic acid,pyruvic acid,stearic acid	8
Cell-To-Cell Signaling and Interaction	activation of cells	0.000176		-1.415		adenosine,agmatine,arachidonic acid,cholesterol,citric acid,D-glucose,docosahexaenoic acid,GABA,glutathione,L-arginine,L-cysteine,L-cystine,L-kynurenine,lauric acid,linoleic acid,oleic acid,palmitic acid,phenol red,phosphorylethanolamine,pyruvic acid,stearic acid,taurine,uric acid	23
Cell Death and Survival	cell death of fibroblast cell lines	0.0002		-0.447		arachidonic acid,D-glucose,D-sphingosine,L-cysteine,linoleic acid,oleic acid,palmitic acid,pyruvic acid,sorbitol	9
Lipid Metabolism, Molecular Transport, Small Molecule Biochemistry	quantity of polyunsaturated fatty acids	0.0002		-1.664		adenosine,arachidonic acid,cholesterol,D-glucose,docosahexaenoic acid,GABA,linoleic acid,N(1)-methylnicotinamide,oleic acid,taurine	10
Cell Death and Survival	cell viability	0.000252		-1.263		2-hydroxyhexadecanoic acid,adenosine,arachidonic acid,cholesterol,D-glucose,docosahexaenoic acid,glutathione,L-arginine,L-aspartic acid,L-cysteine,L-cystine,L-methionine,lauric acid,niacinamide,oleic acid,palmitic acid,phosphorylethanolamine,sphingomyelin,stearic acid,uric acid	20
Amino Acid Metabolism, Molecular Transport, Small Molecule Biochemistry	uptake of glutamine family amino acid	0.000259		-1.108		cholesterol,D-glucose,GABA,L-alanine,L-aspartic acid,L-cysteine,spermine,taurine,trans-4-hydroxy-L-proline	9
Lipid Metabolism, Small Molecule Biochemistry	synthesis of fatty acid	0.000272		-1.151		adenosine,arachidonic acid,cholesterol,coenzyme A,D-glucose,D-sphingosine,docosahexaenoic acid,GABA,glutathione,glycerol,icosapent,L-arginine,L-methionine,linoleic acid,oleic acid,palmitic acid,stearic acid	17
Cell Death and Survival	apoptosis of beta islet cells	0.000287	Decreased	-2.084		D-glucose,GABA,oleic acid,palmitic acid,stearic acid	5
Hereditary Disorder	autosomal dominant disease	0.000287				D-glucose,fumaric acid,N-acetyl-L-aspartic acid,succinic acid,taurine	5
Cellular Assembly and Organization, Cellular Function and Maintenance	depolarization of mitochondrial membrane	0.000287	Decreased	-2.236		D-sphingosine,docosahexaenoic acid,glutathione,NAD+,palmitic acid,stearic acid	6
Gastrointestinal Disease, Hepatic System Disease, Organismal Injury and Abnormalities	jaundice	0.000287				arachidonic acid,glutathione,linoleic acid,oleic acid,palmitic acid	5
Cell-To-Cell Signaling and Interaction, Cellular Growth and Proliferation, Hematological System Development and Function, Inflammatory Response	stimulation of phagocytes	0.000287	Decreased	-2		arachidonic acid,palmitic acid,spermidine,spermine,uric acid	5
Cell Death and Survival	apoptosis of lymphoid organ	0.000299		0		adenosine,D-glucose,D-sphingosine,glutathione,L-cysteine,sorbitol	6
Lipid Metabolism, Small Molecule Biochemistry	esterification of lipid	0.000299		-1.059		cholesterol,coenzyme A,D-glucose,glycerol,oleic acid,pyruvic acid	6
Cell Death and Survival	cell viability of liver cells	0.000303		0.152		arachidonic acid,docosahexaenoic acid,L-methionine,oleic acid,palmitic acid	5
Cell Death and Survival, Renal and Urological System Development and Function	cell viability of kidney cells	0.000333				D-glucose,glutathione,phosphorylethanolamine	3
Cellular Assembly and Organization, Lipid Metabolism, Small Molecule Biochemistry	formation of lipid droplets	0.000333				arachidonic acid,linoleic acid,oleic acid	3
Lipid Metabolism, Small Molecule Biochemistry	re-esterification of fatty acid	0.000333				D-glucose,glycerol,pyruvic acid	3
Lipid Metabolism, Small Molecule Biochemistry, Vitamin and Mineral Metabolism	synthesis of cholesterol ester	0.000333				cholesterol,D-glucose,oleic acid	3
Amino Acid Metabolism, Molecular Transport, Small Molecule Biochemistry	transport of essential amino acids	0.000333				adenosine,D-glucose,L-cysteine	3
Cellular Assembly and Organization, Cellular Function and Maintenance	depolarization of cellular membrane	0.000339		-1.134		cholesterol,D-sphingosine,docosahexaenoic acid,GABA,glutathione,NAD+,palmitic acid,stearic acid	8
Drug Metabolism, Molecular Transport, Small Molecule Biochemistry	concentration of glutathione	0.000391		-0.273		arachidonic acid,betaine,D-glucose,docosahexaenoic acid,glutathione,glutathione disulfide,L-arginine,L-cystine,L-methionine,S-adenosylhomocysteine,taurine	11
Cancer, Cellular Development, Cellular Growth and Proliferation, Tumor Morphology	proliferation of cancer cells	0.000391		0.622		5'-methylthioadenosine,adenosine,arachidonic acid,D-glucose,docosahexaenoic acid,L-asparagine,L-methionine,niacinamide,palmitic acid,spermine,stearic acid	11
Amino Acid Metabolism, Molecular Transport, Small Molecule Biochemistry	uptake of L-amino acid	0.000414		-0.408		beta-alanine,cholesterol,D-glucose,GABA,L-alanine,L-aspartic acid,L-cysteine,L-methionine,spermine,taurine,trans-4-hydroxy-L-proline	11
Organismal Injury and Abnormalities	disorder of pigmentation	0.000452				arachidonic acid,glutathione,linoleic acid,niacinamide,oleic acid,palmitic acid	6
Free Radical Scavenging, Molecular Transport	quantity of hydrogen peroxide	0.000452				betaine,D-glucose,GABA,pyruvic acid,succinic acid,uric acid	6
Endocrine System Disorders, Gastrointestinal Disease, Metabolic Disease	streptozotocin-induced diabetes	0.000452				betaine,citric acid,D-glucose,fumaric acid,phosphorylcholine,succinic acid	6
Carbohydrate Metabolism, Energy Production	oxidation of monosaccharide	0.000469		1.876		D-glucose,lauric acid,linoleic acid,myristic acid,oleic acid,palmitic acid,stearic acid	7
Cancer	epithelial neoplasia	0.000472		0.785		5'-methylthioadenosine,arachidonic acid,cholesterol,D-alpha-hydroxyglutarate,D-glucose,docosahexaenoic acid,fumaric acid,GABA,glutathione,lactose,linoleic acid,niacinamide,oleic acid,palmitic acid,stearic acid,succinic acid	16
Cell Death and Survival	cell death of connective tissue cells	0.00057		-0.378		arachidonic acid,D-glucose,D-sphingosine,L-cysteine,L-cystine,lauric acid,linoleic acid,oleic acid,palmitic acid,pyruvic acid,sorbitol,taurine	12
Cellular Function and Maintenance	cellular homeostasis	0.000572		0.449		adenosine,arachidonic acid,beta-alanine,cholesterol,D-glucose,docosahexaenoic acid,GABA,glucose-6-phosphate,glutathione,L-arginine,L-glutamine,lactose,NAD+,niacinamide,oleic acid,palmitic acid,putrescine,pyruvic acid,spermidine,spermine,sphingomyelin,succinic acid,taurine,urea,xanthine	25
Cellular Growth and Proliferation, Organismal Development	growth of bacteria	0.000611		-1.756		adenosine,docosahexaenoic acid,erythritol,guanine,L-arginine,L-aspartic acid,L-cysteine,L-cystine,L-isoleucine,L-methionine,lauric acid,oleic acid,spermidine,spermine,thiamine	15
Carbohydrate Metabolism	synthesis of polysaccharide	0.000637		1.4		cholesterol,D-glucose,linoleic acid,oleic acid,palmitic acid,UDP-glucuronic acid,uric acid	7
Amino Acid Metabolism, Molecular Transport, Small Molecule Biochemistry	uptake of amino acids	0.000669		-0.145		beta-alanine,cholesterol,D-glucose,GABA,L-alanine,L-aspartic acid,L-cysteine,L-methionine,spermine,taurine,thiamine,trans-4-hydroxy-L-proline	12
Cell Cycle	arrest in interphase of endothelial cells	0.000669				arachidonic acid,linoleic acid,phosphorylethanolamine,stearic acid	4
Cell Death and Survival	cell viability of pancreatic cancer cell lines	0.000669		-0.991		cholesterol,D-glucose,L-methionine,palmitic acid	4
Lipid Metabolism, Small Molecule Biochemistry	conversion of fatty acid	0.000669		-0.293		arachidonic acid,D-glucose,docosahexaenoic acid,oleic acid,palmitic acid	5
Metabolic Disease	glucose metabolism disorder	0.000707		-1.17		betaine,cholesterol,citric acid,D-glucose,fumaric acid,GABA,glutathione,L-arginine,L-aspartic acid,oleic acid,palmitic acid,phosphorylcholine,succinic acid	13
Cell Death and Survival	cell viability of tumor cell lines	0.000708		-0.692		2-hydroxyhexadecanoic acid,arachidonic acid,cholesterol,D-glucose,docosahexaenoic acid,glutathione,L-aspartic acid,L-cysteine,L-cystine,L-methionine,oleic acid,palmitic acid,phosphorylethanolamine	13
Lipid Metabolism, Small Molecule Biochemistry	synthesis of eicosanoid	0.000782	Decreased	-2.243		adenosine,arachidonic acid,cholesterol,D-glucose,D-sphingosine,docosahexaenoic acid,GABA,glutathione,glycerol,L-arginine,linoleic acid,oleic acid,palmitic acid	13
Energy Production, Molecular Transport, Nucleic Acid Metabolism, Small Molecule Biochemistry	concentration of ATP	0.000815		1.516		adenosine,arachidonic acid,cholesterol,D-glucose,linoleic acid,NAD+,oleic acid,palmitic acid,pyruvic acid	9
Neurological Disease	Movement Disorders	0.000816				citric acid,D-glucose,docosahexaenoic acid,GABA,glutathione,glutathione disulfide,L-cystine,linoleic acid,N-acetyl-L-aspartic acid,phosphorylethanolamine,pyruvic acid,spermidine,taurine,uric acid	14
Cell Signaling, Small Molecule Biochemistry	synthesis of nitric oxide	0.000872		-0.353		adenosine,agmatine,arachidonic acid,cholesterol,D-glucose,docosahexaenoic acid,glutathione,L-arginine,L-norvaline,linoleic acid,NAD+,niacinamide,oleic acid,palmitic acid,spermidine,spermine,urea,uric acid,xanthine	19
Cell Morphology, Cellular Function and Maintenance	transmembrane potential	0.00106		0.952		adenosine,arachidonic acid,cholesterol,D-glucose,docosahexaenoic acid,GABA,glutathione,oleic acid,palmitic acid,pyruvic acid,sphingomyelin,succinic acid,xanthine	13
DNA Replication, Recombination, and Repair	synthesis of DNA	0.00108		0.557		adenosine,arachidonic acid,beta-glycerophosphoric acid,cholesterol,D-glucose,D-sphingosine,L-methionine,niacinamide,phosphorylcholine,putrescine,pyruvic acid,spermidine,spermine	13
Lipid Metabolism, Molecular Transport, Small Molecule Biochemistry	transport of lipid	0.0011		0.766		beta-alanine,cholesterol,citric acid,coenzyme A,GABA,glutathione,glutathione disulfide,linoleic acid	8
Cell Death and Survival	apoptosis of leukocytes	0.00116		-1.239		adenosine,cholesterol,D-glucose,D-sphingosine,docosahexaenoic acid,L-kynurenine,NAD+,niacinamide,oleic acid,palmitic acid,sorbitol,spermine	12
Carbohydrate Metabolism, Cellular Function and Maintenance, Molecular Transport, Small Molecule Biochemistry	transport of D-glucose	0.00122		0.853		cholesterol,D-glucose,L-cysteine,L-methionine,myristic acid,oleic acid,palmitic acid,sorbitol,stearic acid	9
Cellular Development, Cellular Function and Maintenance, Connective Tissue Development and Function	adipogenesis of tumor cell lines	0.00126				D-glucose,oleic acid,uric acid	3
Cancer, Cell Death and Survival, Tumor Morphology	apoptosis of pancreatic cancer cells	0.00126				D-glucose,glutathione,sphingomyelin	3
Cell Cycle	arrest in sub-G1 phase of vascular endothelial cells	0.00126				arachidonic acid,linoleic acid,stearic acid	3
Cell Death and Survival, Cellular Compromise, Neurological Disease, Tissue Morphology	degeneration of axons	0.00126				D-glucose,NAD+,niacinamide	3
Tissue Development	growth of intestinal mucosa	0.00126				putrescine,spermidine,spermine	3
Endocrine System Disorders, Metabolic Disease	insulin resistance of cells	0.00126				D-glucose,oleic acid,palmitic acid	3
Neurological Disease, Organismal Injury and Abnormalities	neuropathic pain	0.00126				adenosine,hypotaurine,N-acetyl-L-aspartic acid	3
Cellular Development, Cellular Growth and Proliferation, Hair and Skin Development and Function	proliferation of skin cell lines	0.00126				5-methyltetrahydrofolic acid,arachidonic acid,linoleic acid	3
Lipid Metabolism, Molecular Transport, Small Molecule Biochemistry	quantity of cardiolipin	0.00126				linoleic acid,oleic acid,palmitic acid	3
Cell Morphology, Skeletal and Muscular System Development and Function	shortening of muscle cells	0.00126				adenosine,D-glucose,D-sphingosine	3
Lipid Metabolism, Molecular Transport, Small Molecule Biochemistry	uptake of palmitic acid	0.00126				cholesterol,D-glucose,pyruvic acid	3
Lipid Metabolism, Molecular Transport, Small Molecule Biochemistry	concentration of cholesterol ester	0.00127	Decreased	-2		cholesterol,linoleic acid,oleic acid,palmitic acid	4
Cellular Function and Maintenance, Molecular Transport	efflux of inorganic cation	0.00127		0		D-glucose,oleic acid,putrescine,spermine	4
Nervous System Development and Function	response of glossopharyngeal nerve	0.00127		-1.131	bias	citric acid,docosahexaenoic acid,lauric acid,linoleic acid,oleic acid	5
Cell Cycle	arrest in cell cycle progression	0.00129				beta-glycerophosphoric acid,cholesterol,L-alanine,L-asparagine,L-aspartic acid,L-methionine	6
Cell Death and Survival	necrosis of epithelial tissue	0.00136		-0.39		adenosine,arachidonic acid,betaine,cholesterol,D-glucose,docosahexaenoic acid,glutathione,L-arginine,linoleic acid,niacinamide,palmitic acid,sorbitol,stearic acid,uric acid,xanthine	15
Carbohydrate Metabolism	quantity of carbohydrate	0.00136		-0.725		adenosine,beta-glycerophosphoric acid,betaine,cholesterol,D-glucose,docosahexaenoic acid,glutathione,glycerol,L-cysteine,N-acetylneuraminic acid,oleic acid,palmitic acid,pyruvic acid,taurine,thiamine	15
Developmental Disorder	Hypertrophy	0.00137		-0.616		D-glucose,erucic acid,linoleic acid,niacinamide,palmitic acid,putrescine,spermidine,spermine,vaccenic acid	9
Cell Death and Survival, Gastrointestinal Disease, Hepatic System Disease	cell death of liver cells	0.00147		-0.957		arachidonic acid,betaine,cholesterol,glutathione,L-arginine,L-cysteine,palmitic acid,stearic acid,taurine	9
Molecular Transport	secretion of molecule	0.00153		-1.813		adenosine,arachidonic acid,cholesterol,D-glucose,D-sphingosine,docosahexaenoic acid,GABA,glutathione,L-methionine,linoleic acid,oleic acid,palmitic acid,spermine,succinic acid,taurine	15
Cell Death and Survival	cell death of cardiomyocytes	0.00174		-1.765		D-glucose,D-sphingosine,NAD+,niacinamide,sorbitol,xanthine	6
Amino Acid Metabolism, Small Molecule Biochemistry	efflux of L-amino acid	0.00174		-0.555		adenosine,beta-alanine,L-alanine,L-cysteine,L-methionine,pyruvic acid	6
Protein Synthesis	expression of protein	0.00174				D-glucose,glutathione,putrescine,spermidine,spermine,uric acid	6
Developmental Disorder	hypertrophy of cells	0.00174		-1.414		D-glucose,erucic acid,niacinamide,palmitic acid,spermidine,spermine,vaccenic acid	7
Lipid Metabolism, Small Molecule Biochemistry	modification of palmitic acid	0.00174		-0.475		cholesterol,coenzyme A,D-glucose,oleic acid,palmitic acid,pyruvic acid	6
Cell-To-Cell Signaling and Interaction, Hematological System Development and Function, Immune Cell Trafficking, Inflammatory Response	activation of lymphocytes	0.00176		0.081		adenosine,arachidonic acid,cholesterol,glutathione,L-cysteine,L-cystine,L-kynurenine,phosphorylethanolamine,uric acid	9
Lipid Metabolism, Molecular Transport, Small Molecule Biochemistry	uptake of lipid	0.00176		1.234		cholesterol,D-glucose,decanoic acid,glutathione,linoleic acid,oleic acid,pyruvic acid,sphingomyelin,succinic acid	9
Cell Death and Survival	apoptosis of parenchymal cells	0.00183		-0.594		arachidonic acid,betaine,glutathione,L-arginine,L-cysteine,palmitic acid,stearic acid	7
Cell Death and Survival	cell death of hepatoma cell lines	0.00183		-1.369		adenosine,agmatine,arachidonic acid,D-glucose,glutathione,palmitic acid,stearic acid	7
Organismal Injury and Abnormalities, Tissue Morphology	size of lesion	0.00183		-0.729		agmatine,cholesterol,L-arginine,L-methionine,N-acetyl-Asp-Glu,niacinamide,pyruvic acid	7
Cellular Development, Cellular Growth and Proliferation, Hematological System Development and Function	proliferation of immune cells	0.00185		-1.113		adenosine,arachidonic acid,D-sphingosine,docosahexaenoic acid,glutathione,L-arginine,L-kynurenine,linoleic acid,NAD+,oleic acid,palmitic acid,stearic acid,xanthine	13
Cell-To-Cell Signaling and Interaction, Hematological System Development and Function, Immune Cell Trafficking, Inflammatory Response	activation of macrophages	0.00207	Decreased	-2.019		adenosine,agmatine,arachidonic acid,cholesterol,docosahexaenoic acid,palmitic acid,stearic acid,taurine,uric acid	9
Cell Death and Survival	apoptosis of lymphocytes	0.00207		-0.143		adenosine,D-glucose,D-sphingosine,docosahexaenoic acid,L-kynurenine,NAD+,oleic acid,palmitic acid,sorbitol	9
Cell Death and Survival	cell death of lymphocytes	0.0021		-0.535		adenosine,D-glucose,D-sphingosine,docosahexaenoic acid,glutathione,L-kynurenine,NAD+,oleic acid,palmitic acid,sorbitol	10
Organismal Injury and Abnormalities, Tissue Morphology	area of lesion	0.00216		-1.715		agmatine,cholesterol,L-arginine,pyruvic acid	4
Lipid Metabolism, Molecular Transport, Small Molecule Biochemistry	efflux of phospholipid	0.00216	Increased	2		arachidonic acid,cholesterol,linoleic acid,oleic acid	4
Developmental Disorder, Hereditary Disorder, Metabolic Disease	peroxisomal disorder	0.00216				arachidonic acid,betaine,glutathione,sphingomyelin	4
Free Radical Scavenging	production of reactive oxygen species	0.00223		-1.891		5-methyltetrahydrofolic acid,arachidonic acid,cholesterol,D-glucose,D-sphingosine,docosahexaenoic acid,glutathione,L-arginine,L-cysteine,L-methionine,L-palmitoylcarnitine,linoleic acid,NAD+,oleic acid,palmitic acid,pyruvic acid,sorbitol,succinic acid,uric acid,xanthine	20
Developmental Disorder	hypertrophy of tissue	0.0023		-1.406		D-glucose,erucic acid,niacinamide,palmitic acid,spermidine,spermine,vaccenic acid	7
Energy Production, Molecular Transport, Nucleic Acid Metabolism, Small Molecule Biochemistry	release of ATP	0.0023		-0.456		adenosine,arachidonic acid,cholesterol,D-glucose,succinic acid,uric acid	6
Lipid Metabolism, Molecular Transport, Small Molecule Biochemistry	uptake of fatty acid	0.0023		0		cholesterol,D-glucose,decanoic acid,glutathione,pyruvic acid,succinic acid	6
Lipid Metabolism, Molecular Transport, Small Molecule Biochemistry	concentration of eicosanoid	0.0023		-1.214		adenosine,arachidonic acid,D-glucose,docosahexaenoic acid,GABA,linoleic acid,N(1)-methylnicotinamide,oleic acid	8
Cancer, Gastrointestinal Disease	gastric cancer	0.0023				citric acid,D-glucose,fumaric acid,L-aspartic acid,L-cysteine,L-isoleucine,L-methionine	7
Cellular Development, Cellular Growth and Proliferation, Skeletal and Muscular System Development and Function, Tissue Development	proliferation of vascular smooth muscle cells	0.0023		-1.355		agmatine,arachidonic acid,cholesterol,D-glucose,docosahexaenoic acid,linoleic acid,uric acid,xanthine	8
Cellular Development, Cellular Growth and Proliferation	proliferation of tumor cell lines	0.00234		-1.75		5'-methylthioadenosine,adenosine,agmatine,arachidonic acid,cholesterol,citric acid,D-glucose,D-sphingosine,docosahexaenoic acid,GABA,glutathione,L-arginine,linoleic acid,myristic acid,oleic acid,palmitic acid,spermidine,spermine,stearic acid	19
Inflammatory Response	inflammatory response	0.00243	Decreased	-2.534		adenosine,agmatine,arachidonic acid,cholesterol,D-glucose,docosahexaenoic acid,lactose,linoleic acid,NAD+,oleic acid,palmitic acid,putrescine,stearic acid,taurine,uric acid	15
Lipid Metabolism, Molecular Transport, Small Molecule Biochemistry	concentration of lipid	0.00243		-0.356		adenosine,arachidonic acid,betaine,cholesterol,citric acid,D-glucose,D-sphingosine,docosahexaenoic acid,erucic acid,GABA,glycerol,L-arginine,L-cysteine,L-methionine,linoleic acid,N(1)-methylnicotinamide,oleic acid,palmitic acid,pyruvic acid,sphingomyelin,taurine	21
Connective Tissue Disorders, Inflammatory Disease, Skeletal and Muscular Disorders	arthritis	0.00249				D-glucose,glycerol,L-aspartic acid,L-cystine,N-acetyl-L-aspartic acid,scyllo-inositol,succinic acid,taurine,uric acid	9
Cell Death and Survival	cell death of muscle cells	0.00249		-1.777		cholesterol,D-glucose,D-sphingosine,NAD+,niacinamide,palmitic acid,sorbitol,taurine,xanthine	9
Cell Death and Survival	cell death of myeloid cells	0.00251	Decreased	-2.402		cholesterol,glutathione,NAD+,niacinamide,palmitic acid,sorbitol,spermine,uric acid	8
Cell Death and Survival	cell death of hematopoietic cell lines	0.00258		-0.514		cysteinylglycine,L-cysteine,L-cystine,palmitic acid,stearic acid	5
Hematological System Development and Function, Inflammatory Response, Tissue Development	aggregation of blood platelets	0.00271		-0.829		adenosine,arachidonic acid,cholesterol,citric acid,cysteinylglycine,docosahexaenoic acid,glutathione,L-arginine,L-cysteine,L-malic acid,succinic acid	11
Endocrine System Disorders, Gastrointestinal Disease, Metabolic Disease	diabetes mellitus	0.00271				betaine,cholesterol,citric acid,D-glucose,fumaric acid,GABA,glutathione,L-aspartic acid,phosphorylcholine,succinic acid	10
Cell Death and Survival, Gastrointestinal Disease, Hepatic System Disease	apoptosis of liver cells	0.00286		-1.062		arachidonic acid,betaine,glutathione,L-arginine,palmitic acid,stearic acid,taurine	7
Inflammatory Response	inflammation of organ	0.00292		1.439		adenosine,arachidonic acid,betaine,cholesterol,docosahexaenoic acid,glycerol,L-cystine,L-glutamine,L-methionine,lauric acid,scyllo-inositol,taurine,urea,uric acid	14
Cell Death and Survival	apoptosis of hepatoma cell lines	0.00298		-1.296		adenosine,agmatine,arachidonic acid,glutathione,palmitic acid,stearic acid	6
Carbohydrate Metabolism, Lipid Metabolism, Molecular Transport, Small Molecule Biochemistry	concentration of phosphatidic acid	0.00298		-0.764		adenosine,cholesterol,D-glucose,docosahexaenoic acid,L-cysteine,oleic acid,palmitic acid	7
Lipid Metabolism, Molecular Transport, Small Molecule Biochemistry	transport of fatty acid	0.00298		0.294		beta-alanine,citric acid,coenzyme A,GABA,glutathione,glutathione disulfide	6
Cell Death and Survival	apoptosis of pericytes	0.003				D-glucose,palmitic acid,taurine	3
Cell Death and Survival, Hepatic System Development and Function	cell viability of hepatocytes	0.003				arachidonic acid,docosahexaenoic acid,L-methionine,palmitic acid	4
Cellular Compromise, Cellular Function and Maintenance	endoplasmic reticulum stress response of tumor cell lines	0.003				D-glucose,oleic acid,palmitic acid	3
Cellular Function and Maintenance	internalization by tumor cell lines	0.003				cholesterol,oleic acid,palmitic acid	3
Cellular Compromise	oxidative stress response of liver	0.003				cholesterol,glutathione,taurine	3
Cellular Assembly and Organization	uncoupling of mitochondria	0.003				linoleic acid,stearic acid,xanthine	3
Cancer, Gastrointestinal Disease	upper gastrointestinal tract cancer	0.00302				citric acid,D-glucose,fumaric acid,GABA,L-aspartic acid,L-cysteine,L-isoleucine,L-methionine	8
Cell Morphology, Cellular Function and Maintenance	transmembrane potential of mitochondria	0.00314		0.663		adenosine,arachidonic acid,cholesterol,D-glucose,glutathione,palmitic acid,pyruvic acid,sphingomyelin,succinic acid,xanthine	10
Cell-To-Cell Signaling and Interaction, Nervous System Development and Function	action potential of cells	0.00341				adenosine,D-glucose,GABA,oleic acid	4
Cellular Growth and Proliferation, Organismal Development	growth of Francisella tularensis	0.00341		-1.225		guanine,L-arginine,L-cysteine,L-cystine	4
Cellular Development, Cellular Growth and Proliferation	proliferation of brain cancer cell lines	0.00341		-1.718		adenosine,cholesterol,oleic acid,palmitic acid	4
Protein Synthesis	translation of protein	0.00341				putrescine,spermidine,spermine,uric acid	4
Lipid Metabolism, Molecular Transport, Small Molecule Biochemistry	concentration of prostaglandin	0.00355		-0.68		adenosine,arachidonic acid,docosahexaenoic acid,linoleic acid,N(1)-methylnicotinamide,oleic acid	6
Small Molecule Biochemistry	production of nitrite	0.00355		-1.172		adenosine,agmatine,docosahexaenoic acid,glutathione,L-arginine,L-cysteine	6
Amino Acid Metabolism, Molecular Transport, Small Molecule Biochemistry	uptake of L-proline	0.00355		-0.447		GABA,L-alanine,L-cysteine,taurine,trans-4-hydroxy-L-proline	5
Hematological System Development and Function, Tissue Development	aggregation of blood cells	0.0036		-0.573		adenosine,arachidonic acid,cholesterol,citric acid,cysteinylglycine,docosahexaenoic acid,glutathione,L-arginine,L-cysteine,L-malic acid,N-acetylneuraminic acid,succinic acid	12
Cell Death and Survival	cell death of central nervous system cells	0.0036		-0.466		adenosine,cholesterol,D-glucose,glutathione,L-cystine,L-methionine,NAD+,putrescine,pyruvic acid,uric acid,xanthine	11
Neurological Disease, Psychological Disorders	disorder of basal ganglia	0.00361				citric acid,D-glucose,docosahexaenoic acid,GABA,glutathione,glutathione disulfide,linoleic acid,N-acetyl-L-aspartic acid,phosphorylethanolamine,pyruvic acid,uric acid	11
Lipid Metabolism, Small Molecule Biochemistry	synthesis of lipid	0.00401		-1.972		adenosine,arachidonic acid,cholesterol,coenzyme A,D-glucose,D-sphingosine,docosahexaenoic acid,GABA,glutathione,glycerol,icosapent,L-arginine,L-methionine,linoleic acid,myristic acid,oleic acid,palmitic acid,sn-glycerol-3-phosphate,sphingomyelin,stearic acid	20
Amino Acid Metabolism	quantity of amino acids	0.00401		-0.701		adenosine,betaine,D-glucose,L-arginine,L-cysteine,L-methionine,N-acetyl-Asp-Glu,pyruvic acid,taurine	9
Cell-To-Cell Signaling and Interaction, Hematological System Development and Function, Immune Cell Trafficking, Inflammatory Response	activation of leukocytes	0.00407		-1.505		adenosine,agmatine,arachidonic acid,cholesterol,docosahexaenoic acid,glutathione,L-cysteine,L-cystine,L-kynurenine,palmitic acid,phosphorylethanolamine,stearic acid,taurine,uric acid	14
Cellular Development, Cellular Growth and Proliferation, Hematological System Development and Function	proliferation of T lymphocytes	0.00415		-1.26		adenosine,D-sphingosine,docosahexaenoic acid,glutathione,L-arginine,L-kynurenine,linoleic acid,NAD+,oleic acid,palmitic acid,stearic acid	11
Energy Production, Lipid Metabolism, Small Molecule Biochemistry	oxidation of fatty acid	0.00429		-0.703		cholesterol,coenzyme A,D-glucose,docosahexaenoic acid,glutathione,linoleic acid,oleic acid,palmitic acid,pyruvic acid	9
Nucleic Acid Metabolism, Small Molecule Biochemistry	synthesis of purine nucleotide	0.00429		-0.553		adenosine,cholesterol,D-glucose,glucose-6-phosphate,myristic acid,oleic acid,palmitic acid,pyruvic acid	8
Cell-To-Cell Signaling and Interaction, Hematological System Development and Function	activation of blood cells	0.00456		-1.3		adenosine,agmatine,arachidonic acid,cholesterol,docosahexaenoic acid,glutathione,L-arginine,L-cysteine,L-cystine,L-kynurenine,palmitic acid,phosphorylethanolamine,stearic acid,taurine,uric acid	15
Lipid Metabolism, Molecular Transport, Small Molecule Biochemistry	concentration of triacylglycerol	0.00466		-0.171		arachidonic acid,betaine,cholesterol,D-glucose,docosahexaenoic acid,L-arginine,linoleic acid,oleic acid,palmitic acid,sphingomyelin	10
Carbohydrate Metabolism	gluconeogenesis	0.00475		0.198		D-glucose,glycerol,oleic acid,palmitic acid,pyruvic acid	5
Cell-To-Cell Signaling and Interaction, Nervous System Development and Function	activation of neuroglia	0.0048		-1.732		agmatine,arachidonic acid,cholesterol,docosahexaenoic acid,GABA,palmitic acid,stearic acid	7
Cell Death and Survival, Cellular Compromise, Neurological Disease, Tissue Morphology	Wallerian degeneration of neurites	0.00485				NAD+,niacinamide	2
Small Molecule Biochemistry	accumulation of putrescine	0.00485				spermidine,spermine	2
Energy Production	accumulation of pyruvic acid	0.00485				citric acid,D-glucose	2
Cell-To-Cell Signaling and Interaction, Nervous System Development and Function	action potential of beta islet cells	0.00485				D-glucose,oleic acid	2
Cell Death and Survival	apoptosis of kidney cancer cell lines	0.00485				D-glucose,phosphorylethanolamine	2
Cell Death and Survival	apoptosis of lymphoid cells	0.00485				glutathione,L-cysteine	2
Cell Death and Survival	apoptosis of podocytes	0.00485				D-glucose,palmitic acid	2
Amino Acid Metabolism, Small Molecule Biochemistry	biosynthesis of aspartate family amino acids	0.00485				betaine,D-glucose	2
Cancer, Organismal Injury and Abnormalities, Renal and Urological Disease	bladder neoplasia	0.00485				glutathione,niacinamide	2
Cell Death and Survival, Endocrine System Development and Function	cell viability of beta islet cells	0.00485				D-glucose,palmitic acid	2
Cellular Development, Connective Tissue Development and Function, Embryonic Development, Hematological System Development and Function, Hematopoiesis, Lymphoid Tissue Structure and Development, Organ Development, Organismal Development, Skeletal and Muscular System Development and Function, Tissue Development	chondrogenesis of bone marrow stromal cells	0.00485				glutathione,pyrophosphate	2
Drug Metabolism, Lipid Metabolism, Molecular Transport, Small Molecule Biochemistry	concentration of epoprostenol	0.00485				adenosine,N(1)-methylnicotinamide	2
Cell Signaling, Small Molecule Biochemistry	concentration of nitric oxide	0.00485				D-glucose,L-arginine	2
Carbohydrate Metabolism, Molecular Transport, Small Molecule Biochemistry	concentration of sorbitol	0.00485				D-glucose,thiamine	2
Small Molecule Biochemistry	conversion of nitrite	0.00485				L-arginine,xanthine	2
Lipid Metabolism, Small Molecule Biochemistry	conversion of palmitic acid	0.00485				oleic acid,palmitic acid	2
Cell Morphology, Cellular Function and Maintenance, Endocrine System Development and Function	depolarization of beta islet cells	0.00485				cholesterol,D-glucose	2
Cellular Compromise, Cellular Function and Maintenance	endoplasmic reticulum stress response of hepatoma cell lines	0.00485				oleic acid,palmitic acid	2
Lipid Metabolism, Small Molecule Biochemistry	esterification of phospholipid	0.00485				D-glucose,oleic acid	2
Cancer, Dermatological Diseases and Conditions, Hereditary Disorder, Organismal Injury and Abnormalities, Renal and Urological Disease, Reproductive System Disease	hereditary leiomyomatosis and renal cell cancer	0.00485				fumaric acid,succinic acid	2
Cellular Function and Maintenance	hyperpolarization of hypothalamic neurons	0.00485				D-glucose,GABA	2
Developmental Disorder, Endocrine System Disorders, Gastrointestinal Disease	hypertrophy of pancreas	0.00485				D-glucose,putrescine	2
Endocrine System Disorders, Metabolic Disease, Skeletal and Muscular Disorders	insulin resistance of myoblasts	0.00485				oleic acid,palmitic acid	2
Lipid Metabolism, Small Molecule Biochemistry	loading of lipid	0.00485				D-glucose,oleic acid	2
Lipid Metabolism, Molecular Transport, Small Molecule Biochemistry	localization of triacylglycerol	0.00485				oleic acid,palmitic acid	2
Cell Death and Survival, Cellular Compromise, Neurological Disease, Tissue Morphology	neurodegeneration of axons	0.00485				NAD+,niacinamide	2
Energy Production, Lipid Metabolism, Small Molecule Biochemistry	oxidation of fat	0.00485				D-glucose,palmitic acid	2
Cellular Assembly and Organization	quantity of lipid droplets	0.00485				linoleic acid,oleic acid	2
Cellular Assembly and Organization	quantity of lysosome	0.00485				cholesterol,palmitic acid	2
Cardiovascular System Development and Function, Cell Morphology, Skeletal and Muscular System Development and Function	shortening of ventricular myocytes	0.00485				adenosine,D-glucose	2
Cell-To-Cell Signaling and Interaction, Cellular Growth and Proliferation, Hematological System Development and Function, Inflammatory Response	stimulation of monocyte-derived macrophages	0.00485				spermidine,spermine	2
Nucleic Acid Metabolism, Small Molecule Biochemistry	trapping of nucleotide	0.00485				glutathione,glutathione disulfide	2
Lipid Metabolism, Molecular Transport, Nucleic Acid Metabolism, Small Molecule Biochemistry	concentration of malonyl-coenzyme A	0.00507		0.579		citric acid,D-glucose,oleic acid,pyruvic acid	4
Amino Acid Metabolism, Small Molecule Biochemistry	efflux of L-alanine	0.00507		-1	bias	beta-alanine,L-alanine,L-cysteine,L-methionine	4
Carbohydrate Metabolism, Lipid Metabolism, Small Molecule Biochemistry	exposure of phosphatidylserine	0.00507		1.177		arachidonic acid,D-glucose,lactose,S-adenosylhomocysteine	4
Carbohydrate Metabolism	synthesis of glycogen	0.00507		1.254		D-glucose,linoleic acid,oleic acid,palmitic acid	4
Cell Death and Survival	cell death of T lymphocytes	0.00518		-0.425		adenosine,D-glucose,D-sphingosine,glutathione,L-kynurenine,NAD+,sorbitol	7
Free Radical Scavenging	formation of reactive oxygen species	0.0054		-0.226		D-glucose,glutathione,L-arginine,L-cysteine,L-methionine,palmitic acid,pyruvic acid,taurine,uric acid,xanthine	10
Free Radical Scavenging, Small Molecule Biochemistry	metabolism of hydrogen peroxide	0.0054		-1.172		arachidonic acid,cholesterol,D-glucose,glutathione,NAD+,oleic acid,palmitic acid,pyruvic acid,succinic acid,urea	10
Lipid Metabolism, Molecular Transport, Small Molecule Biochemistry	concentration of 6-keto-prostaglandin F1 alpha	0.00569				arachidonic acid,linoleic acid,oleic acid	3
Cell Signaling, Cellular Function and Maintenance, Molecular Transport, Vitamin and Mineral Metabolism	efflux of Ca2+	0.00569				oleic acid,putrescine,spermine	3
Cell-To-Cell Signaling and Interaction, Cellular Growth and Proliferation, Hematological System Development and Function, Inflammatory Response	stimulation of macrophages	0.00569				palmitic acid,spermidine,spermine	3
Nucleic Acid Metabolism, Small Molecule Biochemistry	synthesis of NADPH	0.00569				D-glucose,glucose-6-phosphate,pyruvic acid	3
Amino Acid Metabolism, Molecular Transport, Small Molecule Biochemistry	transport of L-amino acid	0.00569				adenosine,D-glucose,L-cysteine	3
Neurological Disease	demyelination	0.00596				agmatine,arachidonic acid,cholesterol,glutathione,N-acetyl-L-aspartic acid,sphingomyelin	6
Free Radical Scavenging	synthesis of reactive oxygen species	0.00599		-1.745		5-methyltetrahydrofolic acid,adenosine,arachidonic acid,cholesterol,D-glucose,D-sphingosine,docosahexaenoic acid,glutathione,L-arginine,L-cysteine,L-methionine,L-palmitoylcarnitine,linoleic acid,NAD+,oleic acid,palmitic acid,pyruvic acid,sorbitol,succinic acid,taurine,urea,uric acid,xanthine	23
Free Radical Scavenging	generation of reactive oxygen species	0.00617		-1.622		adenosine,arachidonic acid,D-glucose,D-sphingosine,docosahexaenoic acid,glutathione,L-palmitoylcarnitine,oleic acid,palmitic acid,succinic acid,taurine,urea,uric acid,xanthine	14
Free Radical Scavenging	production of superoxide	0.00619		-1.942		5-methyltetrahydrofolic acid,arachidonic acid,D-glucose,docosahexaenoic acid,L-arginine,L-palmitoylcarnitine,linoleic acid,oleic acid,palmitic acid,uric acid	10
Lipid Metabolism, Small Molecule Biochemistry	synthesis of triacylglycerol	0.00622		-1.974		D-glucose,docosahexaenoic acid,myristic acid,oleic acid,palmitic acid,sn-glycerol-3-phosphate	6
Organismal Injury and Abnormalities, Renal and Urological Disease	urination disorder	0.00622				betaine,glycerol,L-arginine,L-methionine,N-(L-arginino)succinic acid	5
Lipid Metabolism, Small Molecule Biochemistry	activation of lipid	0.0072				cholesterol,D-glucose,glutathione,palmitic acid	4
Cardiovascular System Development and Function, Cell Death and Survival	cell viability of endothelial cells	0.0072		-0.849		glutathione,L-arginine,oleic acid,phosphorylethanolamine	4
Cell Death and Survival	cell viability of hepatoma cell lines	0.0072		1.125		arachidonic acid,glutathione,L-aspartic acid,L-cystine	4
Free Radical Scavenging, Molecular Transport	quantity of superoxide	0.0072				D-glucose,docosahexaenoic acid,L-methionine,succinic acid,xanthine	5
Cell-To-Cell Signaling and Interaction, Molecular Transport, Small Molecule Biochemistry	release of 5-hydroxytryptamine	0.0072		-1.964		D-glucose,docosahexaenoic acid,linoleic acid,oleic acid,uric acid	5
Cell Death and Survival	apoptosis of T lymphocytes	0.00732		0.057		adenosine,D-glucose,D-sphingosine,L-kynurenine,NAD+,sorbitol	6
Cell Death and Survival, Gastrointestinal Disease, Hepatic System Disease	apoptosis of hepatocytes	0.00732		-0.822		arachidonic acid,betaine,glutathione,L-arginine,palmitic acid,stearic acid	6
Cell Death and Survival	cell death of pheochromocytoma cell lines	0.00732		0.728		adenosine,agmatine,arachidonic acid,cholesterol,D-glucose,glutathione	6
Lipid Metabolism, Small Molecule Biochemistry	synthesis of acylglycerol	0.00732		-1.969		arachidonic acid,D-glucose,docosahexaenoic acid,myristic acid,oleic acid,palmitic acid,sn-glycerol-3-phosphate	7
Cellular Function and Maintenance	ion homeostasis of cells	0.00733		0.385		adenosine,beta-alanine,cholesterol,D-glucose,docosahexaenoic acid,GABA,glucose-6-phosphate,lactose,niacinamide,oleic acid,palmitic acid,putrescine,spermine,sphingomyelin,taurine	15
Cell Death and Survival	apoptosis of fibroblast cell lines	0.00798		-1.432		arachidonic acid,L-cysteine,palmitic acid,pyruvic acid,sorbitol	5
Energy Production, Lipid Metabolism, Small Molecule Biochemistry	oxidation of palmitic acid	0.00798		0.254		cholesterol,coenzyme A,D-glucose,oleic acid,pyruvic acid	5
Cell Death and Survival	cell death of phagocytes	0.008	Decreased	-2.402		cholesterol,glutathione,NAD+,niacinamide,palmitic acid,sorbitol,spermine,uric acid	8
Cellular Compromise, Lipid Metabolism, Small Molecule Biochemistry	peroxidation of lipid	0.00821		-0.344		agmatine,arachidonic acid,D-glucose,docosahexaenoic acid,GABA,glutathione,L-arginine,L-glutamine,linoleic acid,ribose,taurine,uric acid	12
Cell Death and Survival	cell death of lymphoma cell lines	0.00889		-1.082		arachidonic acid,D-sphingosine,docosahexaenoic acid,glutathione,L-cystine,L-methionine,palmitic acid	7
Gastrointestinal Disease, Hepatic System Disease, Organismal Injury and Abnormalities	injury of liver	0.00889		0.624		betaine,D-glucose,glutathione,L-arginine,L-methionine,oleic acid	6
Carbohydrate Metabolism, Molecular Transport, Small Molecule Biochemistry	uptake of 2-deoxyglucose	0.00889		-0.063		cholesterol,D-glucose,oleic acid,palmitic acid,sorbitol,stearic acid	6
Lipid Metabolism, Molecular Transport, Small Molecule Biochemistry	accumulation of ceramide	0.00945				palmitic acid,sphingomyelin,stearic acid	3
Cell Cycle, Hepatic System Development and Function	arrest in cell cycle progression of hepatocytes	0.00945				L-alanine,L-asparagine,L-aspartic acid	3
Cell Death and Survival	cell death of B-lymphocyte derived cell lines	0.00945				cysteinylglycine,L-cysteine,L-cystine	3
Cell Death and Survival	cell death of lung cell lines	0.00945				D-glucose,glutathione,pyruvic acid	3
Developmental Disorder, Endocrine System Disorders, Hereditary Disorder, Metabolic Disease, Neurological Disease, Psychological Disorders	childhood adrenoleukodystrophy	0.00945				arachidonic acid,glutathione,sphingomyelin	3
Cell Cycle, Hepatic System Development and Function	entry into S phase of hepatocytes	0.00945				L-alanine,L-asparagine,L-aspartic acid	3
Cell Morphology, Cellular Assembly and Organization, Cellular Function and Maintenance	formation of autophagosomes	0.00945				D-glucose,glucose-6-phosphate,L-arginine	3
Lipid Metabolism, Small Molecule Biochemistry	incorporation of fatty acid	0.00945				arachidonic acid,docosahexaenoic acid,linoleic acid,oleic acid	4
Digestive System Development and Function, Gastrointestinal Disease, Hepatic System Development and Function, Hepatic System Disease, Inflammatory Disease, Inflammatory Response, Organ Development	nonalcoholic steatohepatitis	0.00945				betaine,cholesterol,docosahexaenoic acid,L-methionine	4
Carbohydrate Metabolism, Molecular Transport	quantity of glycogen	0.00945				D-glucose,oleic acid,palmitic acid	3
Carbohydrate Metabolism, Lipid Metabolism, Molecular Transport, Small Molecule Biochemistry	quantity of phosphatidylinositol-3,4,5-triphosphate	0.00945				adenosine,D-glucose,L-cysteine	3
Cancer, Organismal Injury and Abnormalities, Renal and Urological Disease	renal cancer	0.00945				cholesterol,fumaric acid,succinic acid	3
Nervous System Development and Function	response of chorda tympani	0.00945				citric acid,docosahexaenoic acid,linoleic acid,oleic acid	4
Hereditary Disorder, Neurological Disease	spinocerebellar ataxia type 1	0.00945				D-glucose,N-acetyl-L-aspartic acid,taurine	3
Amino Acid Metabolism, Small Molecule Biochemistry	synthesis of L-amino acid	0.00945				betaine,D-glucose,L-aspartic acid	3
Cell Death and Survival	apoptosis of macrophages	0.00985		-1.929		cholesterol,niacinamide,palmitic acid,spermine	4
Cell Death and Survival	apoptosis of thymocytes	0.00985		0		adenosine,D-glucose,D-sphingosine,sorbitol	4
Cell Death and Survival	cell viability of neuroblastoma cell lines	0.00985		-1.067		arachidonic acid,D-glucose,docosahexaenoic acid,oleic acid,palmitic acid	5
Carbohydrate Metabolism	gluconeogenesis of hepatocytes	0.00985				D-glucose,glycerol,oleic acid,pyruvic acid	4
Cellular Development, Cellular Growth and Proliferation, Hematological System Development and Function	proliferation of CD4+ T-lymphocytes	0.00985	Decreased	-2		linoleic acid,oleic acid,palmitic acid,stearic acid	4
Cancer	carcinoma	0.00986				arachidonic acid,cholesterol,docosahexaenoic acid,fumaric acid,GABA,glutathione,linoleic acid,oleic acid,palmitic acid,stearic acid,succinic acid	11
Neurological Disease, Skeletal and Muscular Disorders	neuromuscular disease	0.00986				citric acid,D-glucose,docosahexaenoic acid,GABA,glutathione,glutathione disulfide,linoleic acid,N-acetyl-L-aspartic acid,phosphorylethanolamine,pyruvic acid,uric acid	11
Cell-To-Cell Signaling and Interaction, Cellular Growth and Proliferation	stimulation of cells	0.00986		-1.38		arachidonic acid,D-glucose,GABA,glutathione,L-aspartic acid,L-cysteine,palmitic acid,spermidine,spermine,uric acid	10
Cell-To-Cell Signaling and Interaction, Hematological System Development and Function, Immune Cell Trafficking, Inflammatory Response, Nervous System Development and Function	activation of microglia	0.0101	Decreased	-2.219		agmatine,arachidonic acid,cholesterol,docosahexaenoic acid,palmitic acid,stearic acid	6
Organismal Injury and Abnormalities, Renal and Urological Disease	failure of kidney	0.0102				cholesterol,citric acid,D-glucose,glutathione,glycerol,L-arginine,urea	7
Cell Cycle	cell cycle progression	0.0104		-1.32		adenosine,arachidonic acid,beta-glycerophosphoric acid,cholesterol,D-glucose,L-alanine,L-asparagine,L-aspartic acid,L-methionine	9
Cell Death and Survival	apoptosis of myeloid cells	0.0107		-1.979		cholesterol,NAD+,niacinamide,palmitic acid,sorbitol,spermine	6
Energy Production, Nucleic Acid Metabolism, Small Molecule Biochemistry	synthesis of ATP	0.0107		0.2		adenosine,cholesterol,D-glucose,oleic acid,palmitic acid,pyruvic acid	6
Tissue Morphology	quantity of cells	0.0111		-1.977		agmatine,arachidonic acid,cholesterol,citric acid,D-glucose,docosahexaenoic acid,GABA,L-methionine,lauric acid,linoleic acid,NAD+,oleic acid,palmitic acid	13
Free Radical Scavenging, Small Molecule Biochemistry	biosynthesis of hydrogen peroxide	0.0117		-1.537		arachidonic acid,cholesterol,D-glucose,NAD+,oleic acid,palmitic acid,pyruvic acid,succinic acid,urea	9
Cell-To-Cell Signaling and Interaction, Molecular Transport, Small Molecule Biochemistry	release of neurotransmitter	0.0117		-1.772		adenosine,agmatine,cholesterol,D-glucose,D-sphingosine,docosahexaenoic acid,L-arginine,linoleic acid,oleic acid,uric acid	10
Free Radical Scavenging, Small Molecule Biochemistry	production of hydrogen peroxide	0.0121		-1		arachidonic acid,cholesterol,D-glucose,NAD+,oleic acid,palmitic acid,pyruvic acid,succinic acid	8
Cell Death and Survival	cell death of colon cancer cell lines	0.0125		-0.085		agmatine,cholesterol,D-glucose,D-sphingosine,glutathione	5
Amino Acid Metabolism, Molecular Transport, Small Molecule Biochemistry	concentration of L-glutamic acid	0.0125		-0.832		adenosine,D-glucose,L-arginine,L-cysteine,N-acetyl-Asp-Glu	5
Cell-To-Cell Signaling and Interaction, Cellular Assembly and Organization, Tissue Development	binding of plasma membrane	0.0131				cholesterol,GABA,L-aspartic acid,NAD+	4
Lipid Metabolism, Molecular Transport, Small Molecule Biochemistry	excretion of lipid	0.0131		-1.981		cholesterol,L-cystine,sphingomyelin,taurine	4
Lipid Metabolism, Small Molecule Biochemistry	synthesis of ceramide	0.0131		-1.953		glutathione,palmitic acid,sphingomyelin,stearic acid	4
Cellular Development, Tissue Development	differentiation of connective tissue cells	0.0132		0.837		adenosine,arachidonic acid,beta-glycerophosphoric acid,D-glucose,glutathione,L-arginine,sn-glycerol-3-phosphate,spermidine,spermine	9
Carbohydrate Metabolism	metabolism of carbohydrate	0.0137		1.166		cholesterol,citric acid,D-glucose,GABA,linoleic acid,oleic acid,palmitic acid,pyruvic acid,UDP-glucuronic acid,urea,uric acid	11
Cell Death and Survival	apoptosis of muscle cells	0.0137		-1.934		cholesterol,D-glucose,D-sphingosine,niacinamide,palmitic acid,sorbitol,taurine	7
Drug Metabolism, Lipid Metabolism, Small Molecule Biochemistry	synthesis of prostaglandin E2	0.0137		-1.316		adenosine,arachidonic acid,cholesterol,D-sphingosine,docosahexaenoic acid,GABA,glutathione,L-arginine	8
Cellular Development, Cellular Growth and Proliferation, Skeletal and Muscular System Development and Function, Tissue Development	proliferation of muscle cells	0.0137		-0.896		agmatine,arachidonic acid,cholesterol,D-glucose,docosahexaenoic acid,linoleic acid,palmitic acid,uric acid,xanthine	9
Lipid Metabolism, Small Molecule Biochemistry	synthesis of prostaglandin	0.0137		-1.553		adenosine,arachidonic acid,cholesterol,D-sphingosine,docosahexaenoic acid,GABA,glutathione,glycerol,L-arginine	9
Carbohydrate Metabolism, Molecular Transport, Small Molecule Biochemistry	uptake of D-glucose	0.0137		-0.673		arachidonic acid,cholesterol,D-glucose,oleic acid,palmitic acid,sorbitol,stearic acid,taurine	8
Cellular Compromise, Organismal Development	aging of oocytes	0.0139				fructose-6-phosphate,pyruvic acid	2
Cell-To-Cell Signaling and Interaction	binding of pancreatic cancer cell lines	0.0139				D-glucose,palmitic acid	2
Carbohydrate Metabolism, Molecular Transport, Small Molecule Biochemistry	clearance of D-glucose	0.0139				D-glucose,L-arginine	2
Carbohydrate Metabolism, Small Molecule Biochemistry	consumption of D-glucose	0.0139				L-arginine,palmitic acid	2
Cellular Function and Maintenance	endocytosis by tumor cell lines	0.0139				cholesterol,palmitic acid	2
Lipid Metabolism, Small Molecule Biochemistry	esterification of cholesterol	0.0139				cholesterol,oleic acid	2
Cellular Assembly and Organization, Cellular Function and Maintenance, Cellular Movement, Molecular Transport, Nervous System Development and Function	exocytosis of synaptic vesicles	0.0139				cholesterol,D-sphingosine	2
Cellular Assembly and Organization	expansion of endoplasmic reticulum	0.0139				oleic acid,palmitic acid	2
Cellular Compromise	fragmentation of Golgi apparatus	0.0139				cholesterol,D-sphingosine	2
Cellular Growth and Proliferation, Organismal Development	growth of Legionella pneumophila	0.0139				spermidine,spermine	2
Gastrointestinal Disease, Hepatic System Disease, Metabolic Disease, Neurological Disease	hepatic encephalopathy	0.0139				GABA,lactose	2
Connective Tissue Disorders, Developmental Disorder, Skeletal and Muscular Disorders	hypertrophy of chondrocytes	0.0139				spermidine,spermine	2
Cell-To-Cell Signaling and Interaction, Inflammatory Response	immune response of T lymphocytes	0.0139				adenosine,L-arginine	2
Cell Death and Survival	lipoapoptosis of B lymphocytes	0.0139				docosahexaenoic acid,oleic acid,palmitic acid	3
Cellular Function and Maintenance	metabolism of tumor cell lines	0.0139				D-glucose,niacinamide	2
Cardiovascular System Development and Function, Cellular Movement	migration of endothelial progenitor cells	0.0139				adenosine,L-arginine	2
Cell Morphology	morphology of pancreatic cancer cell lines	0.0139				oleic acid,palmitic acid	2
Cardiovascular System Development and Function	nitroglycerin tolerance of aorta	0.0139				uric acid,xanthine	2
Energy Production, Small Molecule Biochemistry	oxidation of lactic acid	0.0139				D-glucose,NAD+	2
Cell-To-Cell Signaling and Interaction, Cellular Function and Maintenance, Inflammatory Response	phagocytosis of epithelial cell lines	0.0139				D-glucose,pyruvic acid	2
Cell-To-Cell Signaling and Interaction, Cellular Function and Maintenance, Inflammatory Response	phagocytosis of eye cell lines	0.0139				D-glucose,pyruvic acid	2
Cell Morphology	polarization of T lymphocytes	0.0139				adenosine,glutathione	2
Cellular Development, Cellular Growth and Proliferation, Hematological System Development and Function, Nervous System Development and Function	proliferation of microglia	0.0139				arachidonic acid,xanthine	2
Molecular Transport, Nucleic Acid Metabolism, Small Molecule Biochemistry	quantity of NADH	0.0139				D-glucose,pyruvic acid	2
Lipid Metabolism, Molecular Transport, Small Molecule Biochemistry	quantity of linoleic acid	0.0139				cholesterol,docosahexaenoic acid,taurine	3
Organismal Functions	recovery of mice	0.0139				agmatine,uric acid	2
Cell Morphology	ruffling	0.0139				cholesterol,sorbitol	2
Carbohydrate Metabolism, Small Molecule Biochemistry	sulfation of proteoglycan	0.0139				arachidonic acid,D-glucose	2
Lipid Metabolism, Small Molecule Biochemistry	synthesis of 12-hydroxyeicosatetraenoic acid	0.0139				arachidonic acid,D-glucose	2
Lipid Metabolism, Nucleic Acid Metabolism, Small Molecule Biochemistry	synthesis of palmitoyl-coenzyme A	0.0139				coenzyme A,palmitic acid	2
Cellular Development	transdifferentiation of cells	0.0139				cholesterol,niacinamide	2
Cell Morphology, Cellular Assembly and Organization, Cellular Function and Maintenance	transmembrane potential of mitochondrial inner membrane	0.0139				adenosine,D-glucose	2
Amino Acid Metabolism, Molecular Transport, Small Molecule Biochemistry	transport of arginine	0.0139				adenosine,D-glucose	2
Amino Acid Metabolism, Molecular Transport, Small Molecule Biochemistry	transport of sulfur amino acid	0.0139				D-glucose,L-cysteine	2
Cardiovascular System Development and Function, Organismal Development, Tissue Morphology	vasodilation of coronary artery	0.0139				adenosine,arachidonic acid	2
Molecular Transport, Nucleic Acid Metabolism, Small Molecule Biochemistry	accumulation of cyclic GMP	0.0144				D-glucose,L-arginine,myristic acid	3
Cell Death and Survival	apoptosis of granulosa cells	0.0144				arachidonic acid,palmitic acid,stearic acid	3
Cell Death and Survival	apoptosis of lymphatic system cells	0.0144				glutathione,L-cysteine,sorbitol	3
Energy Production, Lipid Metabolism, Small Molecule Biochemistry	beta-oxidation of long chain fatty acid	0.0144				cholesterol,coenzyme A,D-glucose	3
Endocrine System Development and Function, Lipid Metabolism, Molecular Transport, Small Molecule Biochemistry	concentration of anandamide	0.0144				GABA,linoleic acid,oleic acid	3
Cellular Development, Hematological System Development and Function, Hematopoiesis	differentiation of macrophages	0.0144				cholesterol,linoleic acid,oleic acid	3
Lipid Metabolism, Molecular Transport, Small Molecule Biochemistry	excretion of bile acid	0.0144				cholesterol,L-cystine,taurine	3
Cell Death and Survival, DNA Replication, Recombination, and Repair	fragmentation of DNA fragment	0.0144				niacinamide,palmitic acid,uric acid	3
Cancer, Gastrointestinal Disease	growth of digestive organ tumor	0.0144				D-glucose,GABA,niacinamide	3
Cardiovascular Disease, Organismal Injury and Abnormalities, Tissue Morphology	size of atherosclerotic lesion	0.0144				cholesterol,L-arginine,L-methionine	3
Lipid Metabolism, Small Molecule Biochemistry	turnover of phospholipid	0.0144				arachidonic acid,D-glucose,docosahexaenoic acid,palmitic acid	4
Carbohydrate Metabolism	binding of carbohydrate	0.015		0.555		D-glucose,glucose-6-phosphate,NAD+,phosphorylcholine,sphingomyelin,urea	6
Energy Production	consumption of oxygen	0.015		0.421		adenosine,D-glucose,oleic acid,palmitic acid,pyruvic acid,succinic acid	6
Cellular Function and Maintenance	function of leukocytes	0.015				adenosine,cholesterol,L-arginine,L-cysteine,oleic acid,taurine	6
Lipid Metabolism, Molecular Transport, Small Molecule Biochemistry	release of arachidonic acid	0.015		-1.698		adenosine,arachidonic acid,cholesterol,D-glucose,D-sphingosine,spermine	6
Cellular Function and Maintenance, Molecular Transport	exocytosis	0.0153		-1.706		arachidonic acid,cholesterol,D-glucose,D-sphingosine,spermine	5
Neurological Disease, Psychological Disorders	hereditary central nervous system demyelinating disease	0.0153				arachidonic acid,cholesterol,glutathione,N-acetyl-L-aspartic acid,sphingomyelin	5
Cell Signaling, Molecular Transport, Small Molecule Biochemistry, Vitamin and Mineral Metabolism	release of Ca2+	0.0156		-1.506		adenosine,arachidonic acid,cholesterol,D-glucose,docosahexaenoic acid,L-arginine,linoleic acid,NAD+,pyruvic acid	9
Lipid Metabolism, Molecular Transport, Small Molecule Biochemistry	accumulation of sterol	0.0169				cholesterol,oleic acid,palmitic acid,taurine	4
Cell Cycle	arrest in G1 phase	0.0169				cholesterol,D-glucose,L-kynurenine,spermine	4
Cell Death and Survival	cell death of granulocytes	0.0169		-1.413		glutathione,NAD+,sorbitol,uric acid	4
Cellular Assembly and Organization, Cellular Function and Maintenance	formation of vesicles	0.0169				cholesterol,D-glucose,glucose-6-phosphate,L-arginine	4
Cellular Function and Maintenance, Hematological System Development and Function	function of T lymphocytes	0.0169				adenosine,L-arginine,L-cysteine,oleic acid	4
Developmental Disorder, Skeletal and Muscular Disorders	muscular hypertrophy	0.0169				D-glucose,niacinamide,palmitic acid,vaccenic acid	4
Lipid Metabolism, Molecular Transport, Small Molecule Biochemistry	uptake of cholesterol	0.0169		1.445		cholesterol,linoleic acid,oleic acid,sphingomyelin	4
Cell Death and Survival	cell death of cerebral cortex cells	0.0175		-0.934		adenosine,cholesterol,D-glucose,glutathione,L-cystine,L-methionine,putrescine,pyruvic acid	8
Lipid Metabolism, Molecular Transport, Small Molecule Biochemistry	concentration of sterol	0.0175		-1.61		betaine,cholesterol,D-glucose,docosahexaenoic acid,glycerol,linoleic acid,oleic acid,palmitic acid,sphingomyelin	9
Cellular Function and Maintenance	engulfment of cells	0.0175		-0.968		cholesterol,cysteinylglycine,D-glucose,glutathione,L-arginine,palmitic acid,pyruvic acid,uric acid	8
Immunological Disease	systemic autoimmune syndrome	0.0176				cholesterol,D-glucose,GABA,glutathione,L-aspartic acid,L-cystine	6
Hematological System Development and Function, Tissue Morphology	quantity of leukocytes	0.0181		-1.555		arachidonic acid,cholesterol,docosahexaenoic acid,L-methionine,lauric acid,NAD+,oleic acid,palmitic acid	8
Gastrointestinal Disease, Hepatic System Disease	hepatic steatosis	0.0185		0.728		betaine,cholesterol,docosahexaenoic acid,L-methionine,oleic acid,taurine	6
Cellular Development	differentiation of cells	0.0192		-0.011		adenosine,arachidonic acid,beta-glycerophosphoric acid,cholesterol,D-glucose,docosahexaenoic acid,glutathione,L-arginine,linoleic acid,N-acetyl-Asp-Glu,niacinamide,oleic acid,scyllo-inositol,sn-glycerol-3-phosphate,spermidine,spermine,taurine	17
Carbohydrate Metabolism, Lipid Metabolism, Molecular Transport, Small Molecule Biochemistry	concentration of choline-phospholipid	0.0205				cholesterol,oleic acid,palmitic acid	3
Organismal Injury and Abnormalities, Renal and Urological Disease	end stage renal disease	0.0205				citric acid,glutathione,L-arginine	3
Free Radical Scavenging, Molecular Transport	release of superoxide	0.0205				adenosine,linoleic acid,oleic acid	3
Carbohydrate Metabolism, Small Molecule Biochemistry	synthesis of glycosaminoglycan	0.0205				cholesterol,UDP-glucuronic acid,uric acid	3
Amino Acid Metabolism, Molecular Transport, Small Molecule Biochemistry	uptake of essential amino acids	0.0205				D-glucose,L-cysteine,spermine	3
Carbohydrate Metabolism, Small Molecule Biochemistry	utilization of D-glucose	0.0205				D-glucose,L-cysteine,palmitic acid	3
Organismal Injury and Abnormalities, Tissue Morphology	volume of lesion	0.0205				N-acetyl-Asp-Glu,niacinamide,pyruvic acid	3
Cell Death and Survival	apoptosis of connective tissue cells	0.0205		-0.082		D-glucose,L-cystine,lauric acid,palmitic acid,sorbitol,taurine	6
Cell Death and Survival	apoptosis of neuroblastoma cell lines	0.0213		1.067		arachidonic acid,cholesterol,docosahexaenoic acid,ethanolamine,xanthine	5
Energy Production, Lipid Metabolism, Small Molecule Biochemistry	beta-oxidation of fatty acid	0.0213				cholesterol,coenzyme A,D-glucose,linoleic acid	4
Cell Death and Survival	cell death of prostate cancer cell lines	0.0213		0.391		arachidonic acid,D-glucose,NAD+,palmitic acid	4
Free Radical Scavenging	formation of superoxide	0.0213		-0.152		D-glucose,L-arginine,uric acid,xanthine	4
Cancer, Neurological Disease	glioma	0.0213				5'-methylthioadenosine,D-alpha-hydroxyglutarate,D-glucose,palmitic acid	4
Protein Synthesis	metabolism of peptide	0.0213				L-cysteine,L-cystine,spermidine,taurine	4
Cellular Function and Maintenance	hyperpolarization	0.0221		1.262	bias	adenosine,D-glucose,GABA,glutathione,pyruvic acid	5
Cell Signaling, Molecular Transport, Vitamin and Mineral Metabolism	mobilization of Ca2+	0.0225		-0.99		adenosine,cholesterol,D-glucose,D-sphingosine,L-arginine,linoleic acid,oleic acid,spermine,uric acid	9
Hereditary Disorder, Neurological Disease, Psychological Disorders, Skeletal and Muscular Disorders	Huntington's Disease	0.0233				citric acid,docosahexaenoic acid,GABA,glutathione disulfide,linoleic acid,N-acetyl-L-aspartic acid,phosphorylethanolamine,pyruvic acid	8
Cell Death and Survival	apoptosis of epithelial cells	0.0233		-1.066		arachidonic acid,betaine,D-glucose,glutathione,L-arginine,palmitic acid,stearic acid	7
Lipid Metabolism, Molecular Transport, Small Molecule Biochemistry	concentration of cholesterol	0.0233		-1.1		betaine,cholesterol,D-glucose,docosahexaenoic acid,glycerol,linoleic acid,palmitic acid,sphingomyelin	8
Lipid Metabolism, Molecular Transport, Small Molecule Biochemistry	flux of lipid	0.0237		1.623		arachidonic acid,cholesterol,D-glucose,linoleic acid,oleic acid,pyruvic acid	6
Cell Signaling, Molecular Transport, Small Molecule Biochemistry	release of nitric oxide	0.0237		-0.322		adenosine,D-glucose,L-arginine,palmitic acid,spermine,uric acid	6
Cell Death and Survival	cell death of neuroglia	0.0261		1.067		D-glucose,glutathione,NAD+,uric acid,xanthine	5
Cellular Compromise	dysfunction of mitochondria	0.0261				arachidonic acid,cholesterol,D-glucose,NAD+,palmitic acid	5
Cell Death and Survival, DNA Replication, Recombination, and Repair	fragmentation of DNA	0.0263		-1.406		D-glucose,NAD+,niacinamide,oleic acid,palmitic acid,sorbitol,uric acid	7
Amino Acid Metabolism, Small Molecule Biochemistry	release of amino acids	0.0263		0.7		adenosine,agmatine,betaine,D-glucose,GABA,L-arginine,N-acetyl-Asp-Glu	7
Free Radical Scavenging, Molecular Transport	accumulation of reactive oxygen species	0.0264		-1.992		D-glucose,docosahexaenoic acid,glutathione,palmitic acid,thiamine	5
Cardiovascular Disease, Organismal Injury and Abnormalities	arrhythmia	0.0264		0.577		adenosine,D-glucose,L-arginine,NAD+	4
Lipid Metabolism, Molecular Transport, Small Molecule Biochemistry	accumulation of cholesterol ester	0.0265				oleic acid,palmitic acid	2
Lipid Metabolism, Small Molecule Biochemistry	activation of fatty acid	0.0265				cholesterol,glutathione	2
Cell-To-Cell Signaling and Interaction, Hematological System Development and Function, Humoral Immune Response, Immune Cell Trafficking, Tissue Development	adhesion of B lymphocytes	0.0265				arachidonic acid,cholesterol	2
Cellular Assembly and Organization, Lipid Metabolism, Small Molecule Biochemistry	aggregation of liposome	0.0265				cholesterol,uric acid	2
Cell Death and Survival	apoptosis of endothelial progenitor cells	0.0265				D-glucose,palmitic acid	2
Cell Cycle, Connective Tissue Development and Function	arrest in G1 phase of fibroblast cell lines	0.0265				cholesterol,D-glucose	2
Reproductive System Development and Function	capacitation of sperm	0.0265				citric acid,D-glucose	2
Cardiovascular Disease, Cellular Compromise, Organismal Injury and Abnormalities	damage of endothelial cells	0.0265				adenosine,D-glucose	2
Cellular Development, Skeletal and Muscular System Development and Function, Tissue Development	differentiation of smooth muscle cells	0.0265				cholesterol,taurine	2
Lipid Metabolism, Molecular Transport, Small Molecule Biochemistry	distribution of phospholipid	0.0265				cholesterol,oleic acid	2
Cancer	fibrosarcoma	0.0265				glutathione,L-cysteine	2
Cellular Function and Maintenance, Molecular Transport	flux of H+	0.0265				D-glucose,palmitic acid	2
Cellular Assembly and Organization	formation of membrane rafts	0.0265				cholesterol,sphingomyelin	2
Organismal Injury and Abnormalities, Renal and Urological Disease	homocystinuria	0.0265				betaine,L-methionine	2
Cancer, Dermatological Diseases and Conditions	hyperplasia of epidermis	0.0265				coenzyme A,oleic acid	2
Inflammatory Response	inflammation of ear	0.0265				arachidonic acid,lauric acid	2
Inflammatory Disease, Ophthalmic Disease	keratoconjunctivitis	0.0265				glycerol,N-acetyl-Asp-Glu	2
Tissue Development	maturation of connective tissue	0.0265				5'-methylthioadenosine,beta-glycerophosphoric acid	2
Organismal Injury and Abnormalities	mineralization of nodule	0.0265				beta-glycerophosphoric acid,pyrophosphate	2
Embryonic Development, Nervous System Development and Function, Organ Development, Organismal Development, Tissue Development	neurogenesis of hippocampus	0.0265				arachidonic acid,thiamine	2
Nervous System Development and Function	prepulse inhibition	0.0265				arachidonic acid,taurine	2
Cellular Development, Cellular Growth and Proliferation, Endocrine System Development and Function	proliferation of beta islet cells	0.0265				D-glucose,GABA	2
Cancer, Cellular Development, Cellular Growth and Proliferation, Endocrine System Disorders, Gastrointestinal Disease, Tumor Morphology	proliferation of pancreatic cancer cells	0.0265				D-glucose,niacinamide	2
Endocrine System Development and Function, Tissue Morphology	quantity of neuroendocrine cells	0.0265				D-glucose,GABA	2
Carbohydrate Metabolism	quantity of sialic acids	0.0265				betaine,N-acetylneuraminic acid	2
Cardiovascular Disease, Organismal Injury and Abnormalities	reperfusion injury of heart	0.0265				arachidonic acid,D-sphingosine	2
Drug Metabolism, Endocrine System Development and Function, Molecular Transport, Small Molecule Biochemistry	secretion of glucagon	0.0265				D-glucose,palmitic acid	2
Carbohydrate Metabolism, Drug Metabolism, Molecular Transport, Small Molecule Biochemistry	secretion of hyaluronic acid	0.0265				cholesterol,glutathione	2
Connective Tissue Disorders, Hematological Disease, Hereditary Disorder	sickle cell anemia	0.0265				L-arginine,L-glutamine	2
Cell Death and Survival, Reproductive System Development and Function	survival of granulosa cells	0.0265				palmitic acid,stearic acid	2
Cell-To-Cell Signaling and Interaction, Nervous System Development and Function	synaptic transmission of CA1 neuron	0.0265				GABA,xanthine	2
Cancer	transformation of fibroblast cell lines	0.0265				D-sphingosine,linoleic acid	2
Amino Acid Metabolism, Lipid Metabolism, Molecular Transport, Small Molecule Biochemistry	transport of GABA	0.0265				beta-alanine,GABA	2
Amino Acid Metabolism, Drug Metabolism, Molecular Transport, Small Molecule Biochemistry	transport of methotrexate	0.0265				cholesterol,glutathione disulfide	2
Amino Acid Metabolism, Molecular Transport, Small Molecule Biochemistry	uptake of basic amino acid	0.0265				L-cysteine,spermine	2
Cellular Function and Maintenance, Molecular Transport	uptake of water	0.0265				D-glucose,urea	2
Carbohydrate Metabolism	synthesis of carbohydrate	0.0266		0.94		cholesterol,D-glucose,GABA,linoleic acid,oleic acid,palmitic acid,pyruvic acid,UDP-glucuronic acid,urea,uric acid	10
Cell-To-Cell Signaling and Interaction, Hematological System Development and Function, Immune Cell Trafficking, Inflammatory Response	activation of T lymphocytes	0.0271		-1.032		adenosine,cholesterol,L-cysteine,L-cystine,phosphorylethanolamine,uric acid	6
Cell Morphology, Cellular Function and Maintenance	autophagy	0.0271		-0.032		cholesterol,D-glucose,docosahexaenoic acid,glucose-6-phosphate,L-arginine,L-glutamine,spermidine	7
Gastrointestinal Disease, Hepatic System Disease, Organismal Injury and Abnormalities	damage of liver	0.0273		0.161		betaine,cholesterol,D-glucose,glutathione,L-arginine,L-methionine,NAD+,oleic acid	8
Lipid Metabolism, Molecular Transport, Small Molecule Biochemistry	absorption of cholesterol	0.0278				cholesterol,oleic acid,sphingomyelin	3
Cell-To-Cell Signaling and Interaction, Hematological System Development and Function, Immune Cell Trafficking, Inflammatory Response	activation of natural killer cells	0.0278				arachidonic acid,glutathione,L-kynurenine	3
Cell-To-Cell Signaling and Interaction, Hematological System Development and Function, Immune Cell Trafficking, Tissue Development	adhesion of granulocytes	0.0278				arachidonic acid,glutathione,lactose	3
DNA Replication, Recombination, and Repair	breakage of DNA	0.0278				D-glucose,glutathione,urea	3
Organismal Injury and Abnormalities, Skeletal and Muscular Disorders	damage of muscle	0.0278				beta-glycerophosphoric acid,L-glutamine,NAD+	3
Embryonic Development, Lymphoid Tissue Structure and Development, Organ Development, Organismal Development	development of lymphatic system component	0.0278				adenosine,glutathione,pyrophosphate	3
Cellular Growth and Proliferation, Nervous System Development and Function	inhibition of neurons	0.0278				adenosine,GABA,oleic acid	3
Endocrine System Disorders, Gastrointestinal Disease, Metabolic Disease	non-insulin-dependent diabetes mellitus	0.0278				cholesterol,D-glucose,glutathione	3
Cancer, Cellular Development, Cellular Growth and Proliferation, Tumor Morphology	proliferation of prostate cancer cells	0.0278				arachidonic acid,L-methionine,spermine	3
Cell-To-Cell Signaling and Interaction, Nervous System Development and Function	synaptic transmission of hippocampal cells	0.0278				adenosine,GABA,xanthine	3
Molecular Transport	transport of H+	0.0278				linoleic acid,oleic acid,palmitic acid	3
Cellular Function and Maintenance, Molecular Transport	flux of inorganic cation	0.029		-0.362		beta-alanine,cholesterol,D-glucose,docosahexaenoic acid,GABA,oleic acid,palmitic acid,putrescine,spermine,sphingomyelin,taurine	11
Carbohydrate Metabolism, Molecular Transport, Small Molecule Biochemistry	concentration of D-glucose	0.0296		-0.27		D-glucose,glycerol,L-cysteine,oleic acid,pyruvic acid,taurine,thiamine	7
Cell Death and Survival	cell death of epithelial cells	0.03		-1.273		arachidonic acid,betaine,D-glucose,docosahexaenoic acid,glutathione,L-arginine,niacinamide,palmitic acid,sorbitol,stearic acid	10
Free Radical Scavenging	generation of superoxide	0.0306		-1.387		adenosine,D-glucose,L-palmitoylcarnitine,succinic acid,uric acid	5
Cell Death and Survival	apoptosis of phagocytes	0.031		-1.979		cholesterol,NAD+,niacinamide,palmitic acid,sorbitol,spermine	6
Neurological Disease, Organismal Injury and Abnormalities	damage of brain	0.031		1.075		adenosine,D-glucose,glutathione,NAD+,niacinamide,taurine	6
Lipid Metabolism, Molecular Transport, Small Molecule Biochemistry	quantity of steroid	0.0316		-1.398		arachidonic acid,betaine,cholesterol,D-glucose,docosahexaenoic acid,glycerol,linoleic acid,oleic acid,palmitic acid,sphingomyelin,taurine	11
Cell Death and Survival	apoptosis of cardiomyocytes	0.0322		-1.944		D-glucose,D-sphingosine,niacinamide,sorbitol	4
Cell Death and Survival	cell death of astrocytes	0.0322		1.715		D-glucose,NAD+,uric acid,xanthine	4
Cellular Movement, Hematological System Development and Function, Immune Cell Trafficking, Inflammatory Response	chemotaxis of mononuclear leukocytes	0.0322		-1.172		adenosine,cholesterol,lactose,linoleic acid	4
Cellular Development, Skeletal and Muscular System Development and Function, Tissue Development	differentiation of osteoblasts	0.0322				adenosine,beta-glycerophosphoric acid,D-glucose,sn-glycerol-3-phosphate	4
Hematological System Development and Function, Tissue Morphology	quantity of lymphocytes	0.0322		-0.555		docosahexaenoic acid,L-methionine,NAD+,oleic acid,palmitic acid	5
Amino Acid Metabolism, Molecular Transport, Small Molecule Biochemistry	uptake of L-alanine	0.0322		1	bias	beta-alanine,L-alanine,L-cysteine,L-methionine	4
Lipid Metabolism, Small Molecule Biochemistry	metabolism of membrane lipid derivative	0.0331	Decreased	-2.521		cholesterol,D-glucose,glutathione,oleic acid,palmitic acid,sphingomyelin,stearic acid	7
Lipid Metabolism, Molecular Transport, Small Molecule Biochemistry	release of eicosanoid	0.0331		-1.969		adenosine,arachidonic acid,cholesterol,D-glucose,D-sphingosine,niacinamide,spermine	7
Cell Signaling, Cellular Function and Maintenance, Molecular Transport, Vitamin and Mineral Metabolism	influx of Ca2+	0.0335		0.241		beta-alanine,cholesterol,D-glucose,docosahexaenoic acid,GABA,oleic acid,spermine,sphingomyelin,taurine	9
Cell Death and Survival	neuronal cell death	0.035		-1.466		adenosine,cholesterol,D-glucose,docosahexaenoic acid,glutathione,L-cystine,L-methionine,NAD+,niacinamide,putrescine,pyruvic acid,sphingomyelin,uric acid	13
Cell Morphology, Cellular Function and Maintenance	autophagy of cells	0.0355		0.217		cholesterol,D-glucose,docosahexaenoic acid,glucose-6-phosphate,L-glutamine,spermidine	6
Post-Translational Modification	phosphorylation of protein	0.0355		-1.702		arachidonic acid,cholesterol,D-glucose,spermine,uric acid	5
Energy Production, Lipid Metabolism, Small Molecule Biochemistry	oxidation of lipid	0.0359		-0.454		cholesterol,coenzyme A,D-glucose,docosahexaenoic acid,glutathione,linoleic acid,NAD+,oleic acid,palmitic acid,pyruvic acid	10
Cell Death and Survival	cell death of neutrophils	0.0363				glutathione,NAD+,sorbitol	3
Cardiovascular Disease, Organismal Injury and Abnormalities	damage of heart	0.0363				arachidonic acid,D-sphingosine,L-glutamine	3
Tissue Development	development of connective tissue	0.0363				glutathione,L-arginine,pyrophosphate	3
Cell-To-Cell Signaling and Interaction, Cellular Growth and Proliferation, Nervous System Development and Function	excitation of orexin neurons	0.0363				D-glucose,L-aspartic acid,L-cysteine	3
Cellular Function and Maintenance, Molecular Transport	exocytosis by cells	0.0363				cholesterol,D-glucose,spermine	3
Cancer, Endocrine System Disorders, Gastrointestinal Disease	pancreatic tumor	0.0363				D-glucose,GABA,niacinamide	3
Small Molecule Biochemistry	production of lactic acid	0.0363				D-glucose,glycerol,oleic acid	3
Lipid Metabolism, Molecular Transport, Small Molecule Biochemistry	quantity of diacylglycerol	0.0363				D-glucose,oleic acid,palmitic acid	3
Drug Metabolism, Endocrine System Development and Function, Lipid Metabolism, Molecular Transport, Small Molecule Biochemistry	secretion of progesterone	0.0363				arachidonic acid,linoleic acid,oleic acid	3
Drug Metabolism, Protein Synthesis	synthesis of glutathione	0.0363				L-cysteine,L-cystine,taurine	3
Cell Morphology, Cellular Function and Maintenance	transmembrane potential of cells	0.0363				D-glucose,docosahexaenoic acid,GABA,oleic acid	4
Inflammatory Response	immune response of cells	0.0368		-0.277		cysteinylglycine,D-glucose,glutathione,L-arginine,L-kynurenine,pyruvic acid,uric acid	7
Lipid Metabolism, Molecular Transport, Small Molecule Biochemistry	secretion of lipid	0.0368		-1.25		arachidonic acid,cholesterol,D-sphingosine,docosahexaenoic acid,L-methionine,linoleic acid,oleic acid,spermine,taurine	9
Inflammatory Response	inflammation of body region	0.0372		-0.088		adenosine,betaine,cholesterol,docosahexaenoic acid,L-arginine,L-cystine,L-methionine,lauric acid,scyllo-inositol,taurine,uric acid	11
Cardiovascular System Development and Function, Cell-To-Cell Signaling and Interaction, Tissue Development	adhesion of endothelial cells	0.0386				arachidonic acid,D-glucose,L-arginine,myristic acid	4
Cellular Development, Connective Tissue Development and Function	adipogenesis of cells	0.0386				5'-methylthioadenosine,D-glucose,oleic acid,uric acid	4
Inflammatory Disease, Inflammatory Response, Neurological Disease	encephalomyelitis	0.0386				adenosine,scyllo-inositol,taurine,uric acid	4
Endocrine System Disorders, Metabolic Disease	insulin resistance	0.0386		-0.292		D-glucose,L-arginine,oleic acid,palmitic acid	4
Cell Morphology	permeabilization of mitochondria	0.0386		-1		arachidonic acid,D-glucose,glutathione,palmitic acid	4
Lipid Metabolism, Molecular Transport, Small Molecule Biochemistry	quantity of sphingolipid	0.0386		-1.732		D-glucose,D-sphingosine,palmitic acid,sphingomyelin	4
Vitamin and Mineral Metabolism	quantity of vitamin	0.0386		-1		betaine,D-glucose,glutathione,L-methionine	4
Amino Acid Metabolism, Molecular Transport, Small Molecule Biochemistry	uptake of acidic amino acid	0.0386		-1.103		cholesterol,D-glucose,L-aspartic acid,thiamine	4
Gene Expression	transcription of RNA	0.0409		-0.239		cholesterol,D-glucose,L-aspartic acid,NAD+,niacinamide,oleic acid,spermine	7
Cell Death and Survival	cell death of antigen presenting cells	0.0409	Decreased	-2.131		cholesterol,niacinamide,palmitic acid,spermine,uric acid	5
Cell Death and Survival	cell death of neuroblastoma cell lines	0.0409		0.223		arachidonic acid,cholesterol,docosahexaenoic acid,ethanolamine,glutathione,xanthine	6
Cell Death and Survival	cytotoxicity	0.0409		-0.17		D-glucose,D-sphingosine,glutathione,L-kynurenine,NAD+	5
Cellular Development, Tissue Development	differentiation of bone cells	0.0409		1.987		adenosine,beta-glycerophosphoric acid,D-glucose,glutathione,sn-glycerol-3-phosphate	5
Gene Expression	transactivation	0.0409		-0.152		adenosine,arachidonic acid,D-glucose,docosahexaenoic acid,linoleic acid,oleic acid	6
Molecular Transport	transport of inorganic cation	0.0409		-1.009		D-glucose,D-sphingosine,linoleic acid,oleic acid,palmitic acid	5
Cardiovascular Disease, Organismal Injury and Abnormalities, Skeletal and Muscular Disorders	acute myocardial infarction	0.0422				adenosine,cholesterol	2
Cellular Assembly and Organization	aggregation of membrane rafts	0.0422				cholesterol,palmitic acid	2
Cancer, Cell Death and Survival, Tumor Morphology	apoptosis of carcinoma cells	0.0422				D-glucose,docosahexaenoic acid,putrescine	3
Cell Death and Survival	apoptosis of microvascular endothelial cells	0.0422				D-glucose,xanthine	2

## Sheet: tox functions
Tox Functions
Categories	Diseases or Functions Annotation	p-Value	Predicted Activation State	Activation z-score	Molecules	# Molecules
Liver Hyperplasia/Hyperproliferation	liver cancer	4.13e-06			arachidonic acid,cholesterol,D-glucose,fumaric acid,GABA,glutathione,linoleic acid,oleic acid,palmitic acid,stearic acid,succinic acid	11
Hepatocellular Carcinoma, Liver Hyperplasia/Hyperproliferation	hepatocellular carcinoma	6.22e-05			arachidonic acid,cholesterol,fumaric acid,glutathione,linoleic acid,oleic acid,palmitic acid,stearic acid,succinic acid	9
Renal Necrosis/Cell Death	cell viability of kidney cells	0.000333			D-glucose,glutathione,phosphorylethanolamine	3
Glutathione Depletion In Liver	quantity of glutathione in liver	0.000498		0.603	arachidonic acid,betaine,glutathione,L-methionine,S-adenosylhomocysteine	5
Liver Necrosis/Cell Death	cell death of liver cells	0.00147		-0.957	arachidonic acid,betaine,cholesterol,glutathione,L-arginine,L-cysteine,palmitic acid,stearic acid,taurine	9
Cardiac Necrosis/Cell Death	cell death of cardiomyocytes	0.00174		-1.765	D-glucose,D-sphingosine,NAD+,niacinamide,sorbitol,xanthine	6
Liver Necrosis/Cell Death	apoptosis of liver cells	0.00286		-1.062	arachidonic acid,betaine,glutathione,L-arginine,palmitic acid,stearic acid,taurine	7
Renal Necrosis/Cell Death	apoptosis of podocytes	0.00485			D-glucose,palmitic acid	2
Increased Levels of Creatinine	increased clearance of creatinine	0.00485			L-arginine,niacinamide	2
Liver Necrosis/Cell Death	apoptosis of hepatocytes	0.00732		-0.822	arachidonic acid,betaine,glutathione,L-arginine,palmitic acid,stearic acid	6
Liver Damage	injury of liver	0.00889		0.624	betaine,D-glucose,glutathione,L-arginine,L-methionine,oleic acid	6
Liver Inflammation/Hepatitis, Liver Steatosis	nonalcoholic steatohepatitis	0.00945			betaine,cholesterol,docosahexaenoic acid,L-methionine	4
Kidney Failure	failure of kidney	0.0102			cholesterol,citric acid,D-glucose,glutathione,glycerol,L-arginine,urea	7
Increased Levels of LDH	increased release of LDH	0.0153			arachidonic acid,cholesterol,D-glucose,L-arginine,lauric acid	5
Liver Steatosis	hepatic steatosis	0.0185		0.728	betaine,cholesterol,docosahexaenoic acid,L-methionine,oleic acid,taurine	6
Kidney Failure	end stage renal disease	0.0205			citric acid,glutathione,L-arginine	3
Cardiac Arrythmia	arrhythmia	0.0264		0.577	adenosine,D-glucose,L-arginine,NAD+	4
Cardiac Damage	reperfusion injury of heart	0.0265			arachidonic acid,D-sphingosine	2
Liver Damage	damage of liver	0.0273		0.161	betaine,cholesterol,D-glucose,glutathione,L-arginine,L-methionine,NAD+,oleic acid	8
Cardiac Necrosis/Cell Death	apoptosis of cardiomyocytes	0.0322		-1.944	D-glucose,D-sphingosine,niacinamide,sorbitol	4
Cardiac Damage	damage of heart	0.0363			arachidonic acid,D-sphingosine,L-glutamine	3
Cardiac Infarction	acute myocardial infarction	0.0422			adenosine,cholesterol	2
Bradycardia, Cardiac Arrythmia	bradycardia	0.0422			adenosine,L-arginine	2
Renal Necrosis/Cell Death	apoptosis of kidney cells	0.046			D-glucose,glycerol,palmitic acid	3
Cardiac Hypertrophy	hypertrophy of heart	0.0536		0	D-glucose,linoleic acid,niacinamide,vaccenic acid	4
Cardiac Hypertrophy	hypertrophy of cardiomyocytes	0.0568			D-glucose,niacinamide,vaccenic acid	3
Liver Necrosis/Cell Death	apoptosis of hepatic stellate cells	0.07			taurine	1
Renal Atrophy	atrophy of renal tubule	0.07			GABA	1
Renal Necrosis/Cell Death	cell viability of proximal tubule cells	0.07			phosphorylethanolamine	1
Heart Failure	chronic heart failure	0.07			thiamine	1
Glutathione Depletion In Liver	conjugation of glutathione	0.07			xanthine	1
Liver Necrosis/Cell Death	focal necrosis of liver cells	0.07			cholesterol	1
Glomerular Injury, Renal Hypertrophy	hypertrophy of mesangial cells	0.07			D-glucose	1
Glomerular Injury, Renal Hypertrophy	hypertrophy of podocytes	0.07			D-glucose	1
Renal Hypertrophy	hypertrophy of renal tubular epithelial cells	0.07			D-glucose	1
Renal Inflammation, Renal Nephritis	infantile nephropathic cystinosis	0.07			L-cystine	1
Renal Damage	injury of renal glomerulus	0.07			cholesterol	1
Liver Necrosis/Cell Death	lipoapoptosis of hepatocytes	0.07			palmitic acid	1
Cardiac Arrythmia, Tachycardia	paroxysmal supraventricular tachycardia	0.07			adenosine	1
Glutathione Depletion In Liver, Liver Fibrosis	quantity of reactive oxygen species in liver	0.07			arachidonic acid	1
Cardiac Transformation	transformation of endocardial cells	0.07			D-glucose	1
Renal Necrosis/Cell Death	apoptosis of tubular cells	0.0808			glycerol,palmitic acid	2
Glomerular Injury, Renal Fibrosis	fibrosis of kidney	0.0808			GABA,L-arginine	2
Liver Damage	injury of liver cells	0.0808			glutathione,L-arginine	2
Cardiac Arrythmia, Tachycardia	tachycardia	0.0808			adenosine,NAD+	2
Liver Proliferation	proliferation of liver cells	0.0957			D-sphingosine,glutathione,xanthine	3
Renal Necrosis/Cell Death	cell death of kidney cells	0.101		-0.757	arachidonic acid,D-glucose,glycerol,niacinamide,palmitic acid	5
Glutathione Depletion In Liver, Liver Fibrosis	production of reactive oxygen species in liver	0.103			cholesterol,glutathione	2
Renal Necrosis/Cell Death	apoptosis of proximal tubule cells	0.135			palmitic acid	1
Glomerular Injury, Renal Fibrosis	fibrosis of renal tubule	0.135			GABA	1
Increased Levels of Alkaline Phosphatase	increased production of alkaline phosphatase	0.135			L-arginine	1
Cardiac Proliferation	proliferation of cardiac fibroblasts	0.135			D-glucose	1
Liver Cholestasis	secretion of bile acid	0.135			cholesterol	1
Liver Steatosis	steatosis of liver cell lines	0.135			L-methionine	1
Liver Proliferation	proliferation of hepatocytes	0.177			D-sphingosine,glutathione	2
Cardiac Necrosis/Cell Death	cell viability of cardiomyocytes	0.196			D-glucose	1
Liver Hyperplasia/Hyperproliferation	cholangiocarcinoma	0.196			GABA	1
Cardiac Damage	damage of cardiomyocytes	0.196			L-glutamine	1
Cardiac Dysfunction	dysfunction of cardiomyocytes	0.196			palmitic acid	1
Glomerular Injury, Kidney Failure, Renal Fibrosis	interstitial fibrosis of kidney	0.196			L-arginine	1
Increased Levels of Albumin	increased synthesis of albumin	0.203			L-isoleucine,L-methionine	2
Liver Necrosis/Cell Death	apoptosis of liver cell lines	0.252			glutathione	1
Renal Dysfunction	dysfunction of kidney	0.252			GABA	1
Increased Levels of LDH	increased activation of LDH	0.252			oleic acid	1
Increased Levels of Blood Urea Nitrogen	increased quantity of blood urea nitrogen	0.252			glycerol	1
Nephrosis	nephrosis	0.252			cholesterol	1
Liver Cholestasis	obstructive jaundice	0.252			glutathione	1
Kidney Failure	acute renal failure	0.283			glycerol,urea	2
Renal Necrosis/Cell Death	cell viability of kidney cell lines	0.305			docosahexaenoic acid,palmitic acid	2
Increased Levels of ALT	increased localization of ALT	0.305			cholesterol	1
Increased Levels of Creatinine	increased quantity of creatinine	0.305			glycerol	1
Liver Damage	injury of hepatocytes	0.305			L-arginine	1
Renal Proliferation	proliferation of kidney cell lines	0.354			GABA	1
Renal Proliferation	proliferation of mesangial cells	0.354			D-glucose	1
Biliary Hyperplasia, Liver Cholestasis	flow of bile	0.399			taurine	1
Liver Damage, Liver Inflammation/Hepatitis	hepatitis C	0.399			betaine	1
Liver Damage	hepatotoxicity	0.399			glutathione	1
Liver Fibrosis, Liver Proliferation	proliferation of hepatic stellate cells	0.399			xanthine	1
Liver Regeneration	regeneration of liver	0.441			putrescine	1
Liver Cirrhosis	primary biliary cirrhosis	0.481			cholesterol	1
Renal Damage	damage of kidney	0.51			cholesterol,glycerol	2
Renal Necrosis/Cell Death	cell death of kidney cell lines	0.554			arachidonic acid,niacinamide	2
Liver Fibrosis	fibrosis of liver	0.612			taurine	1
Increased Levels of Alkaline Phosphatase	increased activation of alkaline phosphatase	1			beta-glycerophosphoric acid	1

## Sheet: networks
Networks
ID	Molecules in Network	Score	Focus Molecules	Top Diseases and Functions
1	ACAC,Aconitase,Acox,amylase,beta-hydroxyisovaleric acid,Caspase 3/7,Ces,citric acid,CPT1,cytochrome C,ERK1/2,ethanolamine,glucose-6-phosphate,hexokinase,HMG CoA synthase,L-aspartic acid,L-glutamine,L-malic acid,lauric acid,Ldh (complex),linoleic acid,myristic acid,niacinamide,oleic acid,palmitic acid,Pmca,Proinsulin,pyruvic acid,sphingomyelin,sPla2,stearic acid,succinate dehydrogenase,succinic ac…	37	19	Carbohydrate Metabolism, Energy Production, Small Molecule Biochemistry
2	5'-methylthioadenosine,agmatine,Akt,Aldose Reductase,ALT,arginase,betaine,creatine kinase,CYP,cysteinylglycine,GABA,Ggt,glutathione,glutathione disulfide,glutathione peroxidase,glycerol,Glycogen synthase,Growth hormone,HDL,hypotaurine,inositol 1-phosphate,L-arginine,L-cysteine,L-cystine,L-methionine,lactose,LDL,Na+,K+ -ATPase,Nos,phosphorylcholine,S-adenosylhomocysteine,Sod,sorbitol,thiamine,urea	36	20	Drug Metabolism, Molecular Transport, Small Molecule Biochemistry
3	2-palmitoylglycerol,3-phosphoglycerate,9Z-hexadecenoic acid,AICDA,APOBEC1,APOBEC2,APOBEC3A,APOBEC3F,APOBEC3G,APOBEC3H,Ca2+,CDA,CHRNA1,cytidine,D-xylose,DUOX1,EGFR,eicosa-11Z, 14Z-dienoic acid,epoprostenol,gamma-butyrobetaine,gamma-glutamylglutamate,heptadecanoic acid,IFNG,ITLN1,L-aspartic acid,L-ornithine,N(1)-methylnicotinamide,nonadecanoic acid,PKC alpha/beta,propionylcarnitine,pyrophosphate,ri…	30	16	Nucleic Acid Metabolism, Small Molecule Biochemistry, Hair and Skin Development and Function
4	3-hydroxykynurenine,4-hydroxyphenyllactic acid, (DL)-isomer,5-methyltetrahydrofolic acid,acetate,Aconitase,ALB,alpha-ketoisocaproic acid,CDKN1A,Cu2+,CYP2C8,D-galactosamine,DNA-methyltransferase,ethanol,Ggt,glutathione,HTT,kynurenic acid,L-alanine,L-aspartic acid,L-isoleucine,L-kynurenine,L-methionine,L-palmitoylcarnitine,MTUS1,N-acetyl-L-aspartic acid,N-acetylneuraminic acid,NDUFS1,non-esterified…	27	15	Free Radical Scavenging, Lipid Metabolism, Small Molecule Biochemistry
5	2-oleoylglycerol,ATP5G2,CA5A,cholesterol,Collagen type IV,D-alpha-hydroxyglutarate,D-glucose,dihydroxyacetone phosphate,DPP4,FBP2,fructose-6-phosphate,G6PC3,GCK,GCKR,glucose-1-phosphate,glucose-6-phosphate,Glycogen synthase,glycylleucine,Gsk3,HSD11B1,IDH1,Jnk,malate dehydrogenase,MOGAT2,MTORC1,PFKFB1,PLIN2,PPARA,SLC37A4,sn-glycerol-3-phosphate,stearic acid,TALDO1,TKTL1,vaccenic acid,Vegf	20	12	Carbohydrate Metabolism, Lipid Metabolism, Molecular Transport
6	26s Proteasome,Alp,AMPK,arachidonic acid,beta-glycerophosphoric acid,C/ebp,calpain,caspase,Collagen type I,Cpla2,Ctbp,D-sphingosine,Dgk,HISTONE,Hsp27,Hsp70,IL1,JINK1/2,MAP2K1/2,mead acid,NAD+,NADPH oxidase,NFkB (complex),Nr1h,PARP,PEPCK,Pkc(s),Pld,PP2A,Pro-inflammatory Cytokine,putrescine,spermidine,spermine,Tnf (family),uric acid	14	9	Tissue Development, DNA Replication, Recombination, and Repair, Cell-To-Cell Signaling and Interaction
7	8Z,11Z,14Z-eicosatrienoic acid,ABCG2,ADORA3,ADRB3,aspartyl adenylate,ATP6AP2,beta-alanine,BMP7,BTC,c-Src,CGB (includes others),cyclic AMP,cyclooxygenase,EGF,epoprostenol,ERBB2,fumaric acid,icosapent,IGFBP2,L-arginine,L-asparagine,Marcks,MRGPRD,MTORC1,N-(L-arginino)succinic acid,PFKFB1,PTGES,PTGS1,PTHLH,PYY,Raf,TGIF1,UCN,WFS1	13	8	Nucleic Acid Metabolism, Small Molecule Biochemistry, Cell Signaling
8	ADCY,adenosine,ADRB,Ap1,Calmodulin,CaMKII,coenzyme A,Creb,decanoic acid,ERK,F Actin,Focal adhesion kinase,gondoic acid,GOT,Gpcr,guanine,Histone h3,IL12 (complex),IL12 (family),Insulin,Laminin,Mapk,MHC Class II (complex),N-acetyl-Asp-Glu,NMDA Receptor,P38 MAPK,p85 (pik3r),Pdgfr,PI3K (complex),Pka,Ras,ribose,SRC (family),STAT5a/b,Tgf beta	11	7	Infectious Disease, Cell Signaling, Amino Acid Metabolism
9	alpha-ketobutyric acid,ammonia,cystathionine beta-synthase,cystathionine gamma-lyase,L-cystathionine,L-cysteine,L-homocysteine,L-serine	3	2	Amino Acid Metabolism, Molecular Transport, Small Molecule Biochemistry
10	ADP,alpha-D-glucose,ATP,beta-D-fructose,fructose-1-phosphate,ketohexokinase,sucrose,sucrose alpha-glucosidase	1	1	Carbohydrate Metabolism, Cardiovascular System Development and Function, Cell Morphology
11	(5-L-glutamyl)-L-amino acid,5-oxoprolinase (ATP-hydrolysing),ADP,ATP,gamma-glutamylcyclotransferase,L-amino acid,L-glutamic acid,phosphate,pyrrolidonecarboxylic acid	1	1	Molecular Transport, Cardiovascular System Development and Function, Cell Morphology

## Sheet: molecules
Molecules
Symbol	Human Metabolome Database (HMDB)/KEGG/PubChem CID	Other	p-value	Networks	Biomarker Application(s)		Entrez Gene ID for Human	Entrez Gene ID for Mouse	Entrez Gene ID for Rat
(5-L-glutamyl)-L-amino acid	--			11
2-hydroxyhexadecanoic acid	92836	-0.3	0.00758
2-oleoylglycerol	5319879	-1.384	0.017	5
2-palmitoylglycerol	123409	-0.366	3.66e-06	3
26s Proteasome	--			6
3-hydroxykynurenine	--			4
3-phosphoglycerate	HMDB00807	-1.116	0.0221	3
4-hydroxyphenyllactic acid, (DL)-isomer	HMDB00755	0.427	4.46e-06	4
5'-methylthioadenosine	HMDB01173	-0.288	1.09e-07	2
5-methyltetrahydrofolic acid	HMDB01396	-0.127	0.00765	4
5-oxoprolinase (ATP-hydrolysing)	--			11
8Z,11Z,14Z-eicosatrienoic acid	HMDB02925	-0.548	4.68e-06	7
9Z-hexadecenoic acid	HMDB03229	-0.318	3.45e-05	3
ABCG2	--			7	efficacy,prognosis		9429	26357	312382
ACAC	--			1
acetate	--			4
Aconitase	--			1,4
Acox	--			1
ADCY	--			8
adenosine	HMDB00050	0.498	7.22e-05	8
ADORA3	--			7	efficacy		140	11542
ADP	HMDB01341			10,11
ADRB	--			8
ADRB3	--			7	diagnosis,unspecified application		155	11556	25645
agmatine	HMDB01432	1.983	0.0184	2
AICDA	--			3			57379	11628	399679
Akt	--			2	diagnosis,disease progression,efficacy,prognosis,response to therapy,safety
ALB	--			4	diagnosis,efficacy,prognosis,safety,unspecified application		213	11657	24186
Aldose Reductase	--			2
Alp	--			6	diagnosis,efficacy,prognosis,safety,unspecified application
alpha-D-glucose	--			10
alpha-ketobutyric acid	--			9
alpha-ketoisocaproic acid	--			4
ALT	--			2	efficacy,safety
ammonia	--			9
AMPK	--			6
amylase	--			1
Ap1	--			8
APOBEC1	--			3			339	11810	25383
APOBEC2	--			3			10930	11811	301226
APOBEC3A	--			3			200315
APOBEC3F	--			3			200316
APOBEC3G	--			3			60489
APOBEC3H	--			3			164668
arachidonic acid	HMDB01043	-0.199	0.00803	6	efficacy
arginase	--			2	prognosis
aspartyl adenylate	HMDB00536	1.196	2.82e-06	7
ATP	--			10,11
ATP5G2	--			5			517	67942	171082
ATP6AP2	--			7			10159	70495	302526
beta-alanine	HMDB00056	-0.276	0.0417	7
beta-D-fructose	HMDB00660	-2.811	3.79e-07	10
beta-glycerophosphoric acid	HMDB02520	0.528	5.64e-05	6
beta-hydroxyisovaleric acid	HMDB00754	1.073	0.0105	1
betaine	HMDB00043	-0.186	0.00384	2
BMP7	--			7	diagnosis		655	12162	85272
BTC	--			7			685	12223	64022
c-Src	--			7
C/ebp	--			6
Ca2+	--			3	diagnosis,efficacy,safety
CA5A	--			5			763	12352	54233
Calmodulin	--			8
calpain	--			6
CaMKII	--			8
caspase	--			6
Caspase 3/7	--			1
CDA	--			3			978	72269	362638|100909857
CDKN1A	--			4	diagnosis,efficacy,prognosis,response to therapy		1026	12575	114851
Ces	--			1
CGB (includes others)	--			7	prognosis,unspecified application		93659|1082|94115
cholesterol	HMDB00067	-0.1	0.0112	5	diagnosis,efficacy,prognosis,safety
CHRNA1	--			3			1134	11435	79557
citric acid	HMDB00094	0.52	5.16e-07	1	diagnosis
coenzyme A	HMDB01423	0.212	0.00416	8
Collagen type I	--			6	diagnosis
Collagen type IV	--			5
Cpla2	--			6
CPT1	--			1
creatine kinase	--			2	efficacy,safety
Creb	--			8
Ctbp	--			6
Cu2+	--			4
cyclic AMP	--			7
cyclooxygenase	--			7
CYP	--			2	safety
CYP2C8	--			4			1558	13095|13097|13098	29298
cystathionine beta-synthase	--			9
cystathionine gamma-lyase	--			9
cysteinylglycine	HMDB00078	1.554	2.48e-07	2
cytidine	HMDB00089	1.953	1.31e-06	3
cytochrome C	--			1	unspecified application
D-alpha-hydroxyglutarate	HMDB00606	-0.706	1.7e-05	5
D-galactosamine	--			4
D-glucose	HMDB00122	-0.601	0.0241	5	diagnosis,efficacy,safety
D-sphingosine	HMDB00252	-0.491	0.00436	6
D-xylose	HMDB00098	1.42	0.0166	3
decanoic acid	HMDB00511	-0.28	0.000645	8
Dgk	--			6
dihydroxyacetone phosphate	HMDB01473	-2.108	0.000392	5
DNA-methyltransferase	--			4
docosahexaenoic acid	HMDB02183	-0.156	0.0106
DPP4	--			5			1803	13482	25253
DUOX1	--			3			53905	99439	266807
EGF	--			7	diagnosis,efficacy,response to therapy,unspecified application		1950	13645	25313
EGFR	--			3	diagnosis,disease progression,efficacy,prognosis,response to therapy,safety,unspecified application		1956	13649	24329
eicosa-11Z, 14Z-dienoic acid	C16525	-0.905	2.95e-08	3
epoprostenol	--			3,7	efficacy
ERBB2	--			7	diagnosis,disease progression,efficacy,prognosis,safety		2064	13866	24337
ERK	--			8	efficacy
ERK1/2	--			1
erucic acid	HMDB02068	-0.748	1.64e-06
erythritol	HMDB02994	0.204	0.00103
ethanol	--			4
ethanolamine	HMDB00149	0.523	0.00379	1
F Actin	--			8	unspecified application
FBP2	--			5			8789	14120	114508
Focal adhesion kinase	--			8
fructose-1-phosphate	--			10
fructose-6-phosphate	HMDB00124	-2.523	1.56e-05	5
fumaric acid	HMDB00134	0.136	0.00964	7
G6PC3	--			5			92579	68401	303565
GABA	HMDB00112	0.465	0.00587	2
gamma-butyrobetaine	HMDB01161	-0.228	0.000645	3
gamma-glutamylcyclotransferase	--			11
gamma-glutamylglutamate	92865	-0.484	5.89e-06	3
GCK	--			5			2645	103988	24385
GCKR	--			5			2646	231103	25658
Ggt	--			2,4	efficacy,safety,unspecified application
glucose-1-phosphate	HMDB01586	-0.213	0.0127	5
glucose-6-phosphate	HMDB01401	-3.231	3.38e-07	1,5
glutathione	HMDB00125	1.118	1.23e-07	2,4	diagnosis,efficacy
glutathione disulfide	HMDB03337	1.007	2.53e-09	2
glutathione peroxidase	--			2	diagnosis,efficacy,prognosis
glycerol	HMDB00131	-0.296	1.34e-05	2	efficacy
Glycogen synthase	--			2,5
glycylleucine	HMDB00759	-0.304	0.00985	5
gondoic acid	HMDB02231	-0.978	3.11e-08	8
GOT	--			8	efficacy,safety,unspecified application
Gpcr	--			8
Growth hormone	--			2	diagnosis,efficacy
Gsk3	--			5
guanine	HMDB00132	-0.259	0.0173	8
HDL	--			2
heptadecanoic acid	HMDB02259	-0.296	8.24e-06	3
hexokinase	--			1
HISTONE	--			6
Histone h3	--			8	efficacy
HMG CoA synthase	--			1
HSD11B1	--			5			3290	15483	25116
Hsp27	--			6	prognosis,unspecified application
Hsp70	--			6	unspecified application
HTT	--			4	unspecified application		3064	15194	29424
hypotaurine	HMDB00965	-0.229	0.00336	2
icosapent	HMDB01999	-0.159	0.00702	7
IDH1	--			5			3417	15926	24479
IFNG	--			3	diagnosis,efficacy,response to therapy,unspecified application		3458	15978	25712
IGFBP2	--			7	diagnosis,efficacy,prognosis		3485	16008	25662
IL1	--			6	efficacy,prognosis,response to therapy
IL12 (complex)	--			8	diagnosis,efficacy,prognosis
IL12 (family)	--			8
inositol 1-phosphate	HMDB00213	-0.251	0.00144	2
Insulin	--			8
ITLN1	--			3			55600	16429	498284
JINK1/2	--			6
Jnk	--			5
ketohexokinase	--			10
kynurenic acid	--			4
L-alanine	HMDB00161	0.205	0.00266	4
L-amino acid	--			11
L-arginine	HMDB00517	-0.558	6.06e-06	2,7	efficacy,safety
L-asparagine	HMDB00168	-0.187	0.0106	7
L-aspartic acid	HMDB00191	0.143	0.0134	1,3,4
L-cystathionine	HMDB00099	-0.965	6.5e-09	9
L-cysteine	HMDB00574	-0.147	0.0152	2,9
L-cystine	HMDB00192	-2.157	0.000164	2
L-glutamic acid	--			11	efficacy,response to therapy
L-glutamine	HMDB00641	-0.308	0.000105	1
L-homocysteine	--			9	disease progression,efficacy,prognosis
L-isoleucine	HMDB00172	-0.124	0.0188	4	efficacy
L-kynurenine	HMDB00684	-0.489	0.000119	4
L-malic acid	HMDB00156	-0.54	1.18e-06	1
L-methionine	HMDB00696	-0.229	0.000613	2,4
L-norvaline	C01826	0.215	0.000847
L-ornithine	--			3
L-palmitoylcarnitine	HMDB00222	-0.637	8.03e-05	4
L-serine	HMDB00187	-0.015	0.66	9
lactose	HMDB00186	-0.625	0.00739	2
Laminin	--			8
lauric acid	HMDB00638	-0.171	1.9e-05	1
Ldh (complex)	--			1	diagnosis,efficacy,prognosis,safety,unspecified application
LDL	--			2	efficacy,unspecified application
linoleic acid	HMDB00673	-0.363	1.09e-05	1
malate dehydrogenase	--			5	unspecified application
MAP2K1/2	--			6
Mapk	--			8	diagnosis,disease progression,efficacy,prognosis,response to therapy
Marcks	--			7				17118
mead acid	HMDB10378	0.51	1.7e-05	6
MHC Class II (complex)	--			8
MOGAT2	--			5			80168	233549	681211
MRGPRD	--			7			116512	211578	293648
MTORC1	--			5,7
MTUS1	--			4			57509	102103	100911065
myristic acid	HMDB00806	-0.222	1.59e-05	1
N(1)-methylnicotinamide	HMDB00699	1.546	5.29e-05	3
N-(L-arginino)succinic acid	HMDB00052	-1.503	3.81e-05	7
N-acetyl-Asp-Glu	HMDB01067	-0.274	4.89e-05	8
N-acetyl-L-aspartic acid	HMDB00812	0.184	2.34e-05	4	diagnosis,efficacy,safety
N-acetylneuraminic acid	HMDB00230	-0.256	0.000654	4	efficacy
Na+,K+ -ATPase	--			2
NAD+	HMDB00902	0.528	1.36e-08	6
NADPH oxidase	--			6
NDUFS1	--			4			4719	227197	301458
NFkB (complex)	--			6	diagnosis,disease progression,efficacy,prognosis
niacinamide	HMDB01406	-0.407	8.38e-05	1
NMDA Receptor	--			8	efficacy
non-esterified fatty acid	--			4
nonadecanoic acid	HMDB00772	-0.245	0.000398	3
Nos	--			2
Nr1h	--			6
oleic acid	HMDB00207	-0.277	3.49e-05	1
P38 MAPK	--			8
p85 (pik3r)	--			8
palmitic acid	HMDB00220	-0.318	1.48e-06	1
PARP	--			6
Pdgfr	--			8	efficacy
PEPCK	--			6
PFKFB1	--			5,7	unspecified application		5207	18639	24638
phenol red	C12600	-0.279	1.37e-05
phosphate	HMDB01429	0.044	0.141	11	efficacy,safety
phosphorylcholine	C00588	0.165	0.00254	2
phosphorylethanolamine	HMDB00224	0.787	0.00186	4
PI3K (complex)	--			8
Pka	--			8
PKC alpha/beta	--			3
Pkc(s)	--			6	efficacy
Pld	--			6
PLIN2	--			5	disease progression		123	11520	298199
Pmca	--			1
PP2A	--			6
PPARA	--			5	diagnosis		5465	19013	25747
Pro-inflammatory Cytokine	--			6
Proinsulin	--			1	unspecified application
propionylcarnitine	HMDB00824	0.312	0.002	3
PTGES	--			7	prognosis		9536	64292	59103
PTGS1	--			7	efficacy		5742	19224	24693
PTHLH	--			7			5744	19227	24695
putrescine	HMDB01414	1.107	4.06e-06	6	efficacy
pyrophosphate	HMDB00250	-0.461	0.00402	3
pyrrolidonecarboxylic acid	HMDB00267	-0.343	9.35e-07	11
pyruvic acid	HMDB00243	1.153	0.0372	1	efficacy
PYY	--			7	efficacy		5697	217212	287730
quinolinic acid	--			4
Raf	--			7	efficacy
Ras	--			8	diagnosis,efficacy,prognosis,response to therapy
ribose	HMDB00283	0.441	0.00554	3,8
S-adenosylhomocysteine	HMDB00939	0.303	3.66e-07	2
scyllo-inositol	HMDB06088	0.275	0.00373	4
SLC22A6	--			4			9356	18399	29509
SLC37A4	--			5			2542	14385	29573
sn-glycero-3-phosphocholine	HMDB00086	0.174	0.00966	4
sn-glycerol-3-phosphate	HMDB00126	0.491	1.84e-06	5
Sod	--			2
sorbitol	HMDB00247	-0.718	2.61e-05	2
spermidine	HMDB01257	-0.289	0.000212	6
spermine	HMDB01256	-2.205	7.95e-05	6
sphingomyelin	HMDB01348	-0.649	7.99e-05	1
sPla2	--			1
SRC (family)	--			8
STAT5a/b	--			8	diagnosis,efficacy,prognosis
stearic acid	HMDB00827	-0.324	2.49e-06	1,5
succinate dehydrogenase	--			1
succinic acid	HMDB00254	0.258	2.94e-05	1
sucrose	--			10
sucrose alpha-glucosidase	--			10
superoxide	--			4
T-type Calcium Channel	--			3
TALDO1	--			5			6888	21351	83688
taurine	HMDB00251	-0.336	0.00743	1
Tgf beta	--			8	diagnosis,efficacy,prognosis,response to therapy,safety
TGIF1	--			7			7050	21815	316742
thiamine	C00378	-0.221	0.00435	2
THOP1	--			3			7064	50492	64517
TKTL1	--			5			8277	83553	689374
Tnf (family)	--			6
trans-4-hydroxy-L-proline	HMDB00725	0.153	0.000386
UCN	--			7			7349	22226	29151
UDP-glucuronic acid	HMDB00935	-0.226	0.000656	4
urea	HMDB00294	-0.128	0.00705	2	diagnosis,efficacy,prognosis,safety
uric acid	HMDB00289	-0.945	0.0224	6	diagnosis,efficacy,safety
vaccenic acid	C08367	-0.226	0.00108	5
Vegf	--			5	diagnosis,disease progression,efficacy,prognosis,response to therapy,unspecified application
WFS1	--			7	diagnosis		7466	22393	83725
xanthine	HMDB00292	1.276	0.000101	1,3	efficacy
